# Supplementary material for: Mechanisms of RCD-1 pore formation and membrane bending
Source: Nat Commun. 2025 Jan 25;16:1011. doi: 10.1038/s41467-025-56398-5 (PMC11760362; doi:10.1038/s41467-025-56398-5)
Supplement: Supplementary file 4 — Source Data [file 41467_2025_56398_MOESM4_ESM.xlsx]

## Sheet: Fig. 1
AFM images																Source data of plots
a	(i)					(ii)					(iii)
																b	(i) arc						(ii) slit						(iii) ring
																	arc-prepore			arc-pore			slit-prepore			slit-pore			ring-prepore			ring-pore
																	Distance (nm)	Height (nm)		Distance (nm)	Height (nm)		Distance (nm)	Height (nm)		Distance (nm)	Height (nm)		Distance (nm)	Height (nm)		Distance (nm)	Height (nm)
																	0	0.4442		0	0.13858		0	0.06687		0	0.17851		0	0.29969		0	0.03559
																	0.78125	-0.2392		0.78125	0.1192		0.78125	0.17274		0.7814	0.07851		0.78125	-0.09121		0.78125	0.08276
																	1.5625	0.06799		1.5625	0.00974		1.5625	0.0715		1.5628	-0.04679		1.5625	0.15909		1.5625	0.15354
																	2.34375	-0.04349		2.34375	0.24137		2.34375	0.20887		2.3442	0.06176		2.34375	-0.02066		2.34375	0.34772
																	3.125	0.49834		3.125	0.02878		3.125	-0.14921		3.1256	0.20372		3.125	-0.13444		3.125	0.89279
																	3.90625	0.96822		3.90625	0.2107		3.90625	-0.24018		3.907	-0.05286		3.90625	-0.16638		3.90625	1.6348
																	4.6875	0.78694		4.6875	0.05466		4.6875	0.10369		4.6884	-0.04713		4.6875	-0.35109		4.6875	2.59036
																	5.46875	1.22798		5.46875	0.2969		5.46875	0.16512		5.4698	-0.31216		5.46875	0.15343		5.46875	2.78065
																	6.25	2.20598		6.25	0.05134		6.25	0.82628		6.2512	-0.09545		6.25	0.17455		6.25	2.9494
																	7.03125	2.03263		7.03125	0.11739		7.03125	1.02271		7.0326	0.10945		7.03125	0.87939		7.03125	3.52589
																	7.8125	2.52421		7.8125	0.1919		7.8125	2.00084		7.814	0.70197		7.8125	2.61252		7.8125	3.42347
	(iv)					(v)					(vi)						8.59375	2.25543		8.59375	-0.07401		8.59375	2.44741		8.5954	2.04371		8.59375	2.87754		8.59375	2.87363
																	9.375	3.00913		9.375	1.13449		9.375	2.43472		9.3768	1.90817		9.375	3.56095		9.375	2.79147
																	10.1562	2.21638		10.1562	2.23861		10.1562	2.72811		10.1582	2.34532		10.1562	3.29557		10.1562	2.72344
																	10.9375	2.79837		10.9375	2.44173		10.9375	3.42675		10.9396	2.48162		10.9375	3.12837		10.9375	2.01621
																	11.7188	2.23191		11.7188	2.92428		11.7188	3.03244		11.721	2.7584		11.7188	3.2714		11.7188	1.70132
																	12.5	0.79379		12.5	2.75818		12.5	3.06664		12.5024	2.80639		12.5	3.23136		12.5	1.47314
																	13.2812	0.5949		13.2812	2.75024		13.2812	3.22935		13.2838	2.73648		13.2812	3.10585		13.2812	1.73818
																	14.0625	0.3073		14.0625	2.5981		14.0625	3.16431		14.0652	2.28498		14.0625	3.11642		14.0625	0.82581
																	14.8438	1.27076		14.8438	2.66559		14.8438	2.99062		14.8466	2.71671		14.8438	1.99636		14.8438	-0.2092
																	15.625	0.57461		15.625	2.77855		15.625	2.5886		15.628	1.7719		15.625	1.13114		15.625	-0.30408
																	16.4062	0.51017		16.4062	1.08836		16.4062	2.21366		16.4094	1.49096		16.4062	0.4053		16.4062	-0.27075
																	17.1875	0.48653		17.1875	0.08517		17.1875	1.8751		17.1908	0.81582		17.1875	0.99763		17.1875	-0.76247
																	17.9688	0.86554		17.9688	-0.51035		17.9688	2.195		17.9722	-0.161		17.9688	0.51703		17.9688	-1.0356
																	18.75	0.63357		18.75	-0.76499		18.75	0.91663		18.7536	-0.4957		18.75	0.91309		18.75	-0.44265
																	19.5312	0.86366		19.5312	-1.07552		19.5312	0.86153		19.535	-0.56425		19.5312	0.46071		19.5312	-0.1835
b	(i) Pre-pore					Pore											20.3125	2.22077		20.3125	-0.93055		20.3125	0.90343		20.3164	-1.18215		20.3125	0.55341		20.3125	-0.03949
																	21.0938	2.64652		21.0938	-0.90366		21.0938	1.45136		21.0978	-0.44001		21.0938	1.12652		21.0938	1.0819
																	21.875	2.93062		21.875	-0.45699		21.875	1.7775		21.8792	1.22672		21.875	0.6289		21.875	2.16978
																	22.6562	2.84214		22.6562	-0.47451		22.6562	2.2071		22.6606	1.94731		22.6562	0.67267		22.6562	2.55596
																	23.4375	2.72471		23.4375	-0.76079		23.4375	2.7597		23.442	2.74618		23.4375	0.71234		23.4375	3.34875
																	24.2188	3.46017		24.2188	-0.47568		24.2188	3.08498		24.2234	2.61778		24.2188	0.33442		24.2188	3.16795
																	25	2.95553		25	-0.34667		25	2.74717		25.0048	2.72255		25	0.47155		25	3.53598
																	25.7812	3.32125		25.7812	-0.03884		25.7812	3.41783		25.7862	2.66199		25.7812	0.28246		25.7812	3.28485
																	26.5625	2.95891		26.5625	0.69159		26.5625	2.97433		26.5676	2.44491		26.5625	0.54678		26.5625	3.18979
																	27.3438	3.14598		27.3438	2.63522		27.3438	3.0142		27.349	2.23466		27.3438	0.9636		27.3438	2.68382
																	28.125	3.32271		28.125	2.75579		28.125	3.10634		28.1304	1.86211		28.125	2.25211		28.125	2.77155
																	28.9062	2.94241		28.9062	3.31004		28.9062	3.04336		28.9118	1.32957		28.9062	3.27496		28.9062	2.65256
																	29.6875	2.88534		29.6875	3.50046		29.6875	2.8285		29.6932	1.44637		29.6875	3.53477		29.6875	2.23641
																	30.4688	2.75462		30.4688	3.47708		30.4688	2.28371		30.4746	0.6071		30.4688	3.49203		30.4688	1.75085
	(ii) Pre-pore					pore											31.25	2.48029		31.25	3.18099		31.25	1.60646		31.256	0.6014		31.25	3.42472		31.25	1.01094
																	32.0312	2.59181		32.0312	2.90021		32.0312	1.55421		32.0374	0.17425		32.0312	3.00663		32.0312	0.23564
																	32.8125	1.44488		32.8125	3.06213		32.8125	1.29465		32.8188	0.15791		32.8125	3.06337		32.8125	0.02524
																	33.5938	0.62616		33.5938	2.74063		33.5938	0.70149		33.6002	0.26417		33.5938	2.56898		33.5938	0.06325
																	34.375	0.09076		34.375	1.84594		34.375	0.7651		34.3816	-0.00422		34.375	1.12778		35.1562	0.19626
																	35.1562	0.51758		35.1562	1.75121		35.1562	0.05143		35.163	0.000221634		35.1562	0.14316		35.9375	0.42037
																	35.9375	-0.00208		35.9375	0.82661		35.9375	0.39851		35.9444	0.17128		35.9375	0.1407		36.7188	0.39082
																	36.7188	0.55212		36.7188	0.19212		36.7188	-0.22554		36.7258	0.12938		36.7188	-0.03072		37.5	0.04065
																	37.5	0.1071		37.5	-0.14758		37.5	0.18409		37.5072	0.25878		37.5	0.24046		38.2812	0.28805
																	38.2812	-0.00888		38.2812	0.0076		38.2812	-0.2584		38.2886	-0.10314		38.2812	0.19366		39.0625	0.11906
																	39.0625	0.059		39.0625	0.01839		39.0625	0.67622		39.07	0.01727		39.0625	-0.0304		39.8438	-0.14623
																	39.8438	0.26215		39.8438	0.19116		39.8438	-0.03796		39.8514	-0.14511		39.8438	-0.50474
	(iii) Pre-pore					pore										d	ARC	SLIT	RING			f	i	ii	iii	iv	v
																	0.04545	0.04545	0.90909				9.418	7.858	8.012	8.41	8.64
																	0.03896	0.06494	0.8961				7.866	8.042	8.825	7.909	8.359
																	0.02247	0.04494	0.93258				8.532	8.684	9.114	8.886	9.053
																	0.02439	0.06707	0.90854				8.356	9.121	8.137	9.125	7.875
																	0.02597	0.03896	0.93506				9.051	9.598	9.026	9.253	9.102
																e	Height (nm)				Diameter (nm)					h	Perimeter (nm)				Number of dimers
																	All Rings	Immobile Rings	Mobile Rings		All Rings	Immobile Rings	Mobile Rings				All Rings	Immobile Rings	Mobile Rings		All Rings	Immobile Rings	Mobile Rings
																	3.174	3.174	2.89		17.219	17.219	12.871				54.095	54.095	40.435		11	11	8
																	3.192	3.192	2.643		15.693	15.693	10.433				49.301	49.301	32.776		10	10	7
																	3.058	3.058	2.655		17.368	17.368	11.785				54.563	54.563	37.024		11	11	7
																	3.208	3.208	3.329		17.148	17.148	9.992				53.872	53.872	31.391		11	11	6
c	5min					11min					17min						3.578	3.578	3.634		15.746	15.746	7.756				49.468	49.468	24.366		10	10	5
																	2.667	2.667	2.86		17.104	17.104	10.123				53.734	53.734	31.802		11	11	6
																	2.781	2.781	2.995		15.549	15.549	9.845				48.849	48.849	30.929		10	10	6
																	2.235	2.235	2.788		17.342	17.342	10.253				54.481	54.481	32.211		11	11	6
																	2.939	2.939	2.922		17.342	17.342	8.875				54.481	54.481	27.882		11	11	6
																	2.912	2.912	3.234		15.146	15.146	14.927				47.583	47.583	46.895		10	10	9
																	2.962	2.962	2.245		12.188	12.188	12.188				38.29	38.29	38.29		8	8	8
																	3.053	3.053	3.233		17.691	17.691	11.054				55.578	55.578	34.727		11	11	7
																	3.287	3.287	3.03		18.457	18.457	11.184				57.984	57.984	35.136		12	12	7
																	3.204	3.204	2.68		12.726	12.726	11.063				39.98	39.98	34.755		8	8	7
																	3.061	3.061	2.829		13.329	13.329	8.99				41.874	41.874	28.243		8	8	6
																	2.991	2.991	2.788		14.871	14.871	9.394				46.719	46.719	29.512		9	9	6
																	2.919	2.919	2.825		15.3	15.3	11.825				48.066	48.066	37.149		10	10	7
																	3.415	3.415	2.942		12.24	12.24	8.143				38.453	38.453	25.582		8	8	5
f	(i)					(ii)					(iii)						2.692	2.692	2.785		16.618	16.618	9.654				52.207	52.207	30.329		10	10	6
																	3.16	3.16	2.869		13.848	13.848	9.438				43.505	43.505	29.65		9	9	6
																	3.016	3.016	2.76		13.595	13.595	9.163				42.71	42.71	28.786		9	9	6
																	3.356	3.356	3.082		16.994	16.994	8.485				53.388	53.388	26.656		11	11	5
																	2.988	2.988	2.91		12.635	12.635	12.308				39.694	39.694	38.667		8	8	8
																	3.087	3.087	2.938		16.643	16.643	6.72				52.286	52.286	21.112		10	10	4
																	2.985	2.985	3.011		16.099	16.099	8.844				50.577	50.577	27.784		10	10	6
																	3.475	3.475	3.258		15.72	15.72	12.33				49.386	49.386	38.736		10	10	8
																	3.216	3.216	3.024		15.917	15.917	8.645				50.005	50.005	27.159		10	10	5
																	3.4	3.4	3.195		17.718	17.718	8.833				55.663	55.663	27.75		11	11	6
																	3.331	3.331	2.935		17.718	17.718	8.638				55.663	55.663	27.137		11	11	5
																	3.013	3.013	3.471		13.761	13.761	11.698				43.231	43.231	36.75		9	9	7
																	3.423	3.423	3.075		14.378	14.378	8.94				45.17	45.17	28.086		9	9	6
																	3.492	3.492	3.133		15.776	15.776	7.271				49.562	49.562	22.843		10	10	5
	(iv)					(v)											3.048	3.048	3.166		18.406	18.406	10.463				57.824	57.824	32.87		12	12	7
																	3.525	3.525	2.823		16.238	16.238	10.571				51.013	51.013	33.21		10	10	7
																	2.965	2.965	2.663		16.236	16.236	10.09				51.007	51.007	31.699		10	10	6
																	3.078	3.078	2.855		13.467	13.467	9.802				42.308	42.308	30.794		8	8	6
																	3.037	3.037	3.038		18.828	18.828	9.841				59.15	59.15	30.916		12	12	6
																	3.355	3.355	3.037		15.69	15.69	9.7				49.292	49.292	30.473		10	10	6
																	3.027	3.027	2.771		13.721	13.721	12.374				43.106	43.106	38.874		9	9	8
																	3.288	3.288	3.35		16.539	16.539	11.581				51.959	51.959	36.383		10	10	7
																	3.849	3.849	2.67		16.514	16.514	13.407				51.88	51.88	42.119		10	10	8
																	3.254	3.254	2.904		20.635	20.635	11.36				64.827	64.827	35.688		13	13	7
																	3.235	3.235	2.52		16.086	16.086	11.544				50.536	50.536	36.267		10	10	7
																	2.967	2.967	2.933		13.176	13.176	7.9				41.394	41.394	24.819		8	8	5
																	3.138	3.138	2.803		15.811	15.811	11.179				49.672	49.672	35.12		10	10	7
																	3.532	3.532	3.069		14.803	14.803	10.703				46.505	46.505	33.624		9	9	7
																	3.688	3.688	2.91		16.448	16.448	13.504				51.673	51.673	42.424		10	10	8
g																	3.603	3.603	2.79		19.636	19.636	11.281				61.688	61.688	35.44		12	12	7
																	3.051	3.051	3.083		15.715	15.715	12.832				49.37	49.37	40.313		10	10	8
																	3.399	3.399	2.333		18.572	18.572	12.629				58.346	58.346	39.675		12	12	8
																	3.016	3.016	2.595		15.814	15.814	9.832				49.681	49.681	30.888		10	10	6
																	2.947	2.947	3.106		15.814	15.814	11.762				49.681	49.681	36.951		10	10	7
																	3.31	3.31	2.656		16.375	16.375	12.041				51.444	51.444	37.828		10	10	8
																	3.238	3.238	2.804		14.502	14.502	11.855				45.559	45.559	37.244		9	9	7
																	2.884	2.884	3.046		15.912	15.912	10.43				49.989	49.989	32.767		10	10	7
																	3.537	3.537	2.725		17.238	17.238	13.207				54.155	54.155	41.491		11	11	8
																	3.16	3.16	2.687		17.073	17.073	8.881				53.636	53.636	27.9		11	11	6
																	3.492	3.492	2.546		15.759	15.759	10.283				49.508	49.508	32.305		10	10	6
																	3.32	3.32	3.327		16.213	16.213	9.137				50.935	50.935	28.705		10	10	6
																	3.097	3.097	2.626		17.002	17.002	8.224				53.413	53.413	25.836		11	11	5
																	2.969	2.969	3.317		18.72	18.72	12.861				58.811	58.811	40.404		12	12	8
																	3.255	3.255	2.883		15.84	15.84	8.419				49.763	49.763	26.449		10	10	5
																	3.063	3.063	2.862		15.845	15.845	10.696				49.779	49.779	33.602		10	10	7
																	3.37	3.37	2.756		15.273	15.273	7.749				47.982	47.982	24.344		10	10	5
																	3.272	3.272	2.463		16.35	16.35	9.431				51.365	51.365	29.628		10	10	6
																	3.097	3.097	2.626		10.006	10.006	12.211				31.435	31.435	38.362		6	6	8
																	3.064	3.064	2.465		15.725	15.725	7.173				49.402	49.402	22.535		10	10	5
																	3.295	3.295	2.886		17.049	17.049	9.766				53.561	53.561	30.681		11	11	6
																	3.369	3.369	2.728		17.585	17.585	11.126				55.245	55.245	34.953		11	11	7
																	3.45	3.45	2.427		14.068	14.068	5.158				44.196	44.196	16.204		9	9	3
																	3.212	3.212	2.771		13.557	13.557	9.323				42.591	42.591	29.289		9	9	6
																	3.228	3.228	2.673		13.557	13.557	10.609				42.591	42.591	33.329		9	9	7
																	3.232	3.232	2.734		16.061	16.061	8.261				50.457	50.457	25.953		10	10	5
																	2.927	2.927	2.702		13.388	13.388	8.992				42.06	42.06	28.249		8	8	6
																	3.829	3.829	2.726		13.618	13.618	10.678				42.782	42.782	33.546		9	9	7
																	3.029	3.029	2.801		13.618	13.618	11.627				42.782	42.782	36.527		9	9	7
																	3.114	3.114	2.612		14.143	14.143	10.781				44.432	44.432	33.87		9	9	7
																	2.844	2.844	2.848		17.275	17.275	11.982				54.271	54.271	37.643		11	11	8
																	3.061	3.061	2.812		18.421	18.421	12.745				57.871	57.871	40.04		12	12	8
																	2.948	2.948	2.63		13.158	13.158	11.797				41.337	41.337	37.061		8	8	7
																	3.725	3.725	2.937		16.246	16.246	10.365				51.038	51.038	32.563		10	10	7
																	3.217	3.217	3.119		16.094	16.094	9.903				50.561	50.561	31.111		10	10	6
																	2.865	2.865	2.704		14.367	14.367	8.923				45.135	45.135	28.032		9	9	6
																	2.496	2.496	3.494		14.386	14.386	9.822				45.195	45.195	30.857		9	9	6
																	3.319	3.319	2.832		18.307	18.307	12.089				57.513	57.513	37.979		12	12	8
																	3.149	3.149	3.381		18.411	18.411	7.438				57.84	57.84	23.367		12	12	5
																	3.163	3.163	2.952		15.855	15.855	10.342				49.81	49.81	32.49		10	10	6
																	2.955	2.955	2.301		13.213	13.213	8.442				41.51	41.51	26.521		8	8	5
																	2.981	2.981	2.982		18.277	18.277	9.139				57.419	57.419	28.711		11	11	6
																	2.885	2.885	2.959		13.155	13.155	10.08				41.328	41.328	31.667		8	8	6
																	3.462	3.462	2.72		18.419	18.419	8.772				57.865	57.865	27.558		12	12	6
																	3.065	3.065	2.751		13.809	13.809	10.827				43.382	43.382	34.014		9	9	7
																	3.248	3.248	2.955		13.677	13.677	10.429				42.968	42.968	32.764		9	9	7
																	3.296	3.296	2.892		15.669	15.669	9.803				49.226	49.226	30.797		10	10	6
																	2.758	2.758	3.187		13.978	13.978	7.774				43.913	43.913	24.423		9	9	5
																	2.878	2.878	2.76		13.978	13.978	10.621				43.913	43.913	33.367		9	9	7
																	2.789	2.789	2.975		12.361	12.361	9.811				38.833	38.833	30.822		8	8	6
																	2.898	2.898	2.439		12.361	12.361	9.723				38.833	38.833	30.546		8	8	6
																	2.848	2.848	3.367		16.576	16.576	11.588				52.075	52.075	36.405		10	10	7
																	3.268	3.268	2.595		14.505	14.505	12.719				45.569	45.569	39.958		9	9	8
																	2.951	2.951	3.136		14.478	14.478	7.892				45.484	45.484	24.793		9	9	5
																	2.985	2.985	2.858		16.89	16.89	11.467				53.061	53.061	36.025		11	11	7
																	2.865	2.865	2.832		12.646	12.646	8.27				39.729	39.729	25.981		8	8	5
																	3.021	3.021	3.119		14.754	14.754	10.625				46.351	46.351	33.379		9	9	7
																	2.499	2.499	2.605		14.848	14.848	9.717				46.646	46.646	30.527		9	9	6
																	2.903	2.903	3.414		12.727	12.727	7.38				39.983	39.983	23.185		8	8	5
																	3.016	3.016	2.318		13.853	13.853	9.524				43.52	43.52	29.921		9	9	6
																	3.132	3.132	3.155		16.283	16.283	13.006				51.155	51.155	40.86		10	10	8
																	2.971	2.971	3.176		15.854	15.854	10.628				49.807	49.807	33.389		10	10	7
																	3.077	3.077	3.015		15.854	15.854	7.52				49.807	49.807	23.625		10	10	5
																	3.014	3.014	2.977		14.613	14.613	8.64				45.908	45.908	27.143		9	9	5
																	3.001	3.001	2.717		16.071	16.071	10.745				50.489	50.489	33.756		10	10	7
																	2.973	2.973	2.944		12.58	12.58	10.284				39.521	39.521	32.308		8	8	6
																	2.887	2.887	2.904		13.669	13.669	14.362				42.942	42.942	45.12		9	9	9
																	3.087	3.087	3.061		13.856	13.856	8.522				43.53	43.53	26.773		9	9	5
																	2.979	2.979	2.966		13.866	13.866	9.885				43.561	43.561	31.055		9	9	6
																	2.919	2.919	2.376		17.621	17.621	11.521				55.358	55.358	36.194		11	11	7
																	2.975	2.975	2.782		16.163	16.163	11.077				50.778	50.778	34.799		10	10	7
																	3.12	3.12	2.923		16.163	16.163	5.661				50.778	50.778	17.785		10	10	4
																	2.993	2.993	2.535		17.026	17.026	10.873				53.489	53.489	34.159		11	11	7
																	2.983	2.983	3.218		14.906	14.906	10.199				46.829	46.829	32.041		9	9	6
																	3.004	3.004	3.095		18.015	18.015	7.855				56.596	56.596	24.677		11	11	5
																	3.158	3.158	2.699		11.984	11.984	8.747				37.649	37.649	27.48		8	8	5
																	3.624	3.624	2.769		17.978	17.978	7.132				56.48	56.48	22.406		11	11	4
																	3.084	3.084	2.854		12.445	12.445	10.009				39.097	39.097	31.444		8	8	6
																	2.844	2.844	2.831		12.415	12.415	10.256				39.003	39.003	32.22		8	8	6
																	3.32	3.32	2.671		15.57	15.57	13.327				48.915	48.915	41.868		10	10	8
																	3.087	3.087	3.13		12.221	12.221	10.389				38.393	38.393	32.638		8	8	7
																	2.941	2.941	3.139		12.221	12.221	9.89				38.393	38.393	31.07		8	8	6
																	2.953	2.953	3.03		14.761	14.761	11.17				46.373	46.373	35.092		9	9	7
																	3.009	3.009	3.232		14.232	14.232	8.339				44.711	44.711	26.198		9	9	5
																	3.218	3.218	2.997		13.71	13.71	10.932				43.071	43.071	34.344		9	9	7
																	3.042	3.042	3.304		15.907	15.907	12.965				49.973	49.973	40.731		10	10	8
																	3.049	3.049	2.852		15.56	15.56	9.592				48.883	48.883	30.134		10	10	6
																	2.911	2.911	2.592		15.771	15.771	8.755				49.546	49.546	27.505		10	10	6
																	2.912	2.912	2.693		13.805	13.805	7.803				43.37	43.37	24.514		9	9	5
																	3.175	3.175	2.83		13.699	13.699	11.745				43.037	43.037	36.898		9	9	7
																	2.565	2.565	2.956		14.446	14.446	11.46				45.383	45.383	36.003		9	9	7
																	2.765	2.765	2.944		15.778	15.778	9.458				49.568	49.568	29.713		10	10	6
																	2.984	2.984	2.477		15.602	15.602	7.978				49.015	49.015	25.064		10	10	5
																	3.314	3.314	3.181		17.336	17.336	10.654				54.463	54.463	33.471		11	11	7
																	3.174	3.174	3.045		13.773	13.773	9.73				43.269	43.269	30.568		9	9	6
																	3.247	3.247	2.577		18.883	18.883	9.742				59.323	59.323	30.605		12	12	6
																	3.152	3.152	3.022		13.283	13.283	11.647				41.73	41.73	36.59		8	8	7
																	3.419	3.419	2.981		15.939	15.939	10.782				50.074	50.074	33.873		10	10	7
																	3.167	3.167	3.288		16.807	16.807	11.279				52.801	52.801	35.434		11	11	7
																	2.952	2.952	2.721		16.807	16.807	9.799				52.801	52.801	30.784		11	11	6
																	3.303	3.303	3.003		14.37	14.37	6.789				45.145	45.145	21.328		9	9	4
																	3.204	3.204	3.152		13.728	13.728	9.192				43.128	43.128	28.878		9	9	6
																	3.309	3.309	3.316		15.101	15.101	9.045				47.441	47.441	28.416		9	9	6
																	2.92	2.92	3.005		13.846	13.846	12.706				43.498	43.498	39.917		9	9	8
																	2.838	2.838	3.004		15.932	15.932	8.931				50.052	50.052	28.058		10	10	6
																	3.26	3.26	3.043		13.277	13.277	10.338				41.711	41.711	32.478		8	8	6
																	3.279	3.279	2.438		19.895	19.895	10.711				62.502	62.502	33.65		13	13	7
																	3.045	3.045	2.819		18.474	18.474	10.783				58.038	58.038	33.876		12	12	7
																	3.205	3.205	3.375		14.471	14.471	6.925				45.462	45.462	21.756		9	9	4
																	2.399	2.399	3.009		16.596	16.596	13.958				52.138	52.138	43.85		10	10	9
																	2.621	2.621	2.665		14.993	14.993	8.769				47.102	47.102	27.549		9	9	6
																	2.951	2.951	3.062		20.931	20.931	10.299				65.757	65.757	32.355		13	13	6
																	2.947	2.947	2.845		13.887	13.887	9.576				43.627	43.627	30.084		9	9	6
																	2.203	2.203	2.812		14.615	14.615	8.377				45.914	45.914	26.317		9	9	5
																	3.242	3.242	3.35		22.31	22.31	8.924				70.089	70.089	28.036		14	14	6
																	3.094	3.094	2.748		12.456	12.456	11.456				39.132	39.132	35.99		8	8	7
																	3.367	3.367	3.049		18.364	18.364	11.328				57.692	57.692	35.588		12	12	7
																	3.159	3.159	2.429		17.053	17.053	10.836				53.574	53.574	34.042		11	11	7
																	2.833	2.833	2.38		14.465	14.465	13.19				45.443	45.443	41.438		9	9	8
																	3.72	3.72	3.001		18.411	18.411	7.197				57.84	57.84	22.61		12	12	5
																	3.033	3.033	2.634		11.952	11.952	9.768				37.548	37.548	30.687		8	8	6
																	3.232	3.232	2.775		14.608	14.608	9.903				45.892	45.892	31.111		9	9	6
																	2.917	2.917	3.101		13.393	13.393	11.095				42.075	42.075	34.856		8	8	7
																	3.021	3.021	2.883		16.741	16.741	12.131				52.593	52.593	38.111		11	11	8
																	3.116	3.116	2.663		20.523	20.523	5.351				64.475	64.475	16.811		13	13	3
																	3.343	3.343	2.813		15.823	15.823	11.673				49.709	49.709	36.672		10	10	7
																	3.181	3.181	2.519		16.009	16.009	9.31				50.294	50.294	29.248		10	10	6
																	3.184	3.184	2.784		15.657	15.657	8.508				49.188	49.188	26.729		10	10	5
																	2.697	2.697	3.267		18.287	18.287	9.094				57.45	57.45	28.57		11	11	6
																	3.253	3.253	3.015		16.213	16.213	8.829				50.935	50.935	27.737		10	10	6
																	3.53	3.53	2.847		17.272	17.272	12.364				54.262	54.262	38.843		11	11	8
																	2.996	2.996	2.57		20.152	20.152	10.174				63.309	63.309	31.963		13	13	6
																	3.329	3.329	3.076		15.788	15.788	10.156				49.599	49.599	31.906		10	10	6
																	3.084	3.084	3.124		13.482	13.482	10.884				42.355	42.355	34.193		8	8	7
																	3.279	3.279	3.241		16.178	16.178	11.36				50.825	50.825	35.688		10	10	7
																	3.207	3.207	2.86		13.733	13.733	8.853				43.143	43.143	27.813		9	9	6
																	2.983	2.983	2.882		13.156	13.156	9.172				41.331	41.331	28.815		8	8	6
																	2.996	2.996	3.087		15.788	15.788	9.046				49.599	49.599	28.419		10	10	6
																	2.963	2.963	3.161		14.675	14.675	12.657				46.103	46.103	39.763		9	9	8
																	3.214	3.214	3.192		17.772	17.772	10.313				55.832	55.832	32.399		11	11	6
																	3.145	3.145	3		14.81	14.81	10.881				46.527	46.527	34.184		9	9	7
																	2.984	2.984	2.629		12.587	12.587	9.82				39.543	39.543	30.85		8	8	6
																	3.404	3.404	2.934		18.881	18.881	9.548				59.316	59.316	29.996		12	12	6
																	3.051	3.051	2.558		15.858	15.858	10.437				49.819	49.819	32.789		10	10	7
																	3.402	3.402	2.398		14.227	14.227	8.471				44.695	44.695	26.612		9	9	5
																	3.425	3.425	3.002		14.779	14.779	8.11				46.43	46.43	25.478		9	9	5
																	2.458	2.458	2.48		16.971	16.971	11.005				53.316	53.316	34.573		11	11	7
																	2.116	2.116	2.497		14.143	14.143	10.023				44.432	44.432	31.488		9	9	6
																	3.049	3.049	2.934		20.831	20.831	6.512				65.443	65.443	20.458		13	13	4
																	3.043	3.043	3.248		14.879	14.879	10.689				46.744	46.744	33.58		9	9	7
																	3.458	3.458	2.831		15.712	15.712	11.082				49.361	49.361	34.815		10	10	7
																	3.491	3.491	3.26		14.991	14.991	10.058				47.096	47.096	31.598		9	9	6
																	3.032	3.032	3.324		12.069	12.069	11.372				37.916	37.916	35.726		8	8	7
																	2.965	2.965	3.132		13.569	13.569	9.2				42.628	42.628	28.903		9	9	6
																	3.248	3.248	3.068		13.434	13.434	9.897				42.204	42.204	31.092		8	8	6
																	2.357	2.357	3.014		17.028	17.028	11.687				53.495	53.495	36.716		11	11	7
																	3.558	3.558	2.947		17.025	17.025	6.632				53.486	53.486	20.835		11	11	4
																	2.431	2.431	2.861		15.75	15.75	10.035				49.48	49.48	31.526		10	10	6
																	2.629	2.629	2.902		13.149	13.149	10.407				41.309	41.309	32.695		8	8	7
																	2.726	2.726	2.465		16.676	16.676	7.667				52.389	52.389	24.087		10	10	5
																	3.44	3.44	2.788		10.452	10.452	11.223				32.836	32.836	35.258		7	7	7
																	3.581	3.581	2.537		14.014	14.014	9.661				44.026	44.026	30.351		9	9	6
																	2.852	2.852	2.988		17.518	17.518	9.944				55.034	55.034	31.24		11	11	6
																	2.672	2.672	2.759		12.552	12.552	10.604				39.433	39.433	33.313		8	8	7
																	2.343	2.343	3.038		16.59	16.59	9.075				52.119	52.119	28.51		10	10	6
																	2.868	2.868	2.686		18.479	18.479	9.993				58.053	58.053	31.394		12	12	6
																	2.791	2.791	2.93		13.212	13.212	9.613				41.507	41.507	30.2		8	8	6
																	2.882	2.882	3.336		11.378	11.378	9.688				35.745	35.745	30.436		7	7	6
																	2.121	2.121	2.713		14.81	14.81	12.922				46.527	46.527	40.596		9	9	8
																	2.81	2.81	3.204		18.336	18.336	8.373				57.604	57.604	26.305		12	12	5
																	2.809	2.809	3.178		12.44	12.44	12.09				39.081	39.081	37.982		8	8	8
																	2.856	2.856	3.078		16.554	16.554	8.146				52.006	52.006	25.591		10	10	5
																	3.17	3.17	2.813		15.796	15.796	8.723				49.625	49.625	27.404		10	10	5
																	3.57	3.57	3.042		14.479	14.479	10.176				45.487	45.487	31.969		9	9	6
																	2.882	2.882	2.8		14.568	14.568	10.518				45.767	45.767	33.043		9	9	7
																	3.114	3.114	2.955		12.747	12.747	10.999				40.046	40.046	34.554		8	8	7
																	2.979	2.979	3.185		16.613	16.613	11.217				52.191	52.191	35.239		10	10	7
																	2.895	2.895	3.589		15.102	15.102	11.651				47.444	47.444	36.603		9	9	7
																	2.713	2.713	3.239		20.966	20.966	7.773				65.867	65.867	24.42		13	13	5
																	3.865	3.865	3.033		14.439	14.439	9.566				45.361	45.361	30.052		9	9	6
																	2.776	2.776	2.69		14.421	14.421	13.823				45.305	45.305	43.426		9	9	9
																	3.194	3.194	2.685		17.327	17.327	10.352				54.434	54.434	32.522		11	11	7
																	3.331	3.331	2.999		13.148	13.148	9.913				41.306	41.306	31.143		8	8	6
																	2.747	2.747	2.957		13.641	13.641	11.337				42.854	42.854	35.616		9	9	7
																	2.943	2.943	2.808		17.062	17.062	8.511				53.602	53.602	26.738		11	11	5
																	2.964	2.964	3.108		13.649	13.649	9.461				42.88	42.88	29.723		9	9	6
																	3.214	3.214	2.729		15.852	15.852	8.721				49.801	49.801	27.398		10	10	5
																	2.703	2.703	2.946		15.674	15.674	12.752				49.241	49.241	40.062		10	10	8
																	3.261	3.261	2.941		16.189	16.189	10.791				50.859	50.859	33.901		10	10	7
																	3.917	3.917	2.848		15.667	15.667	8.921				49.219	49.219	28.026		10	10	6
																	2.423	2.423	2.843		14.171	14.171	11.581				44.52	44.52	36.383		9	9	7
																	3.59	3.59	2.682		12.838	12.838	12.179				40.332	40.332	38.261		8	8	8
																	3.284	3.284	2.787		14.914	14.914	11.699				46.854	46.854	36.753		9	9	7
																	3.09	3.09	2.875		20.88	20.88	12.437				65.596	65.596	39.072		13	13	8
																	3.164	3.164	2.982		14.631	14.631	12.108				45.965	45.965	38.038		9	9	8
																	3.315	3.315	3.338		15.714	15.714	10.284				49.367	49.367	32.308		10	10	6
																	3.123	3.123	3.066		15.893	15.893	8.507				49.929	49.929	26.726		10	10	5
																	3.125	3.125	2.766		13.204	13.204	8.31				41.482	41.482	26.107		8	8	5
																	2.691	2.691	3.425		15.484	15.484	10.205				48.644	48.644	32.06		10	10	6
																	2.771	2.771	2.805		13.204	13.204	11.083				41.482	41.482	34.818		8	8	7
																	2.943	2.943	3.159		18.287	18.287	9.415				57.45	57.45	29.578		11	11	6
																	3.378	3.378	3.088		16.323	16.323	9.574				51.28	51.28	30.078		10	10	6
																	3.44	3.44	2.725		19.044	19.044	10.745				59.828	59.828	33.756		12	12	7
																	3.14	3.14	2.765		14.541	14.541	8.727				45.682	45.682	27.417		9	9	5
																	3.213	3.213	2.845		12.652	12.652	11.718				39.747	39.747	36.813		8	8	7
																	2.996	2.996	2.964		15.752	15.752	11.67				49.486	49.486	36.662		10	10	7
																	3.455	3.455	2.375		18.462	18.462	8.637				58	58	27.134		12	12	5
																	2.486	2.486	2.991		19.75	19.75	11.524				62.046	62.046	36.204		12	12	7
																	2.758	2.758	2.834		16.89	16.89	10.475				53.061	53.061	32.908		11	11	7
																	3.208	3.208	2.938		16.159	16.159	9.711				50.765	50.765	30.508		10	10	6
																	2.875	2.875	3.166		13.446	13.446	7.484				42.242	42.242	23.512		8	8	5
																	3.659	3.659	3.158		12.64	12.64	8.09				39.71	39.71	25.415		8	8	5
																	2.985	2.985	2.914		20.915	20.915	10.007				65.706	65.706	31.438		13	13	6
																	3.512	3.512	2.853		18.701	18.701	11.447				58.751	58.751	35.962		12	12	7
																	3.169	3.169	2.881		18.549	18.549	9.935				58.273	58.273	31.212		12	12	6
																	3.201	3.201	2.956		13.604	13.604	13.198				42.738	42.738	41.463		9	9	8
																	3.225	3.225	2.689		19.046	19.046	10.43				59.835	59.835	32.767		12	12	7
																	3.096	3.096	3.368		18.297	18.297	10.425				57.482	57.482	32.751		11	11	7
																	3.282	3.282	2.807		15.759	15.759	12.078				49.508	49.508	37.944		10	10	8
																	3.088	3.088	3.021		21.514	21.514	10.129				67.588	67.588	31.821		14	14	6
																	3.036	3.036	3.281		13.446	13.446	9.356				42.242	42.242	29.393		8	8	6
																	2.862	2.862	2.894		15.765	15.765	8.52				49.527	49.527	26.766		10	10	5
																	3.165	3.165	2.749		17.022	17.022	12.295				53.476	53.476	38.626		11	11	8
																	3.288	3.288	2.621		18.322	18.322	9.745				57.56	57.56	30.615		12	12	6
																	3.467	3.467	2.498		15.713	15.713	9.168				49.364	49.364	28.802		10	10	6
																	2.956	2.956	2.862		16.703	16.703	9.861				52.474	52.474	30.979		10	10	6
																	3.156	3.156	2.751		19.487	19.487	8.884				61.22	61.22	27.91		12	12	6
																	2.974	2.974	2.808		13.187	13.187	11.956				41.428	41.428	37.561		8	8	8
																	3.479	3.479	3.241		15.826	15.826	9.286				49.719	49.719	29.173		10	10	6
																	2.981	2.981	3.264		15.025	15.025	8.376				47.202	47.202	26.314		9	9	5
																	2.402	2.402	2.463		18.354	18.354	11.164				57.661	57.661	35.073		12	12	7
																	2.907	2.907	2.878		13.239	13.239	8.7				41.592	41.592	27.332		8	8	5
																	2.845	2.845	2.764		15.887	15.887	8.477				49.91	49.91	26.631		10	10	5
																	3.455	3.455	2.813		16.982	16.982	11.296				53.351	53.351	35.487		11	11	7
																	2.991	2.991	2.635		11.78	11.78	7.706				37.008	37.008	24.209		7	7	5
																	2.943	2.943	2.987		13.427	13.427	10.842				42.182	42.182	34.061		8	8	7
																	2.793	2.793	2.843		15.105	15.105	9.371				47.454	47.454	29.44		9	9	6
																	3.245	3.245	3.007		18.462	18.462	11.722				58	58	36.826		12	12	7
																	2.823	2.823	2.714		14.412	14.412	7.584				45.277	45.277	23.826		9	9	5
																	2.963	2.963	2.742		15.784	15.784	12.086				49.587	49.587	37.969		10	10	8
																	3.331	3.331	3.031		14.471	14.471	13.414				45.462	45.462	42.141		9	9	8
																	3.029	3.029	3.316		17.102	17.102	11.475				53.728	53.728	36.05		11	11	7
																	3.121	3.121	2.929		18.259	18.259	7.034				57.362	57.362	22.098		11	11	4
																	3.235	3.235	3.248		14.459	14.459	11.115				45.424	45.424	34.919		9	9	7
																	3.285	3.285	2.77		16.539	16.539	12.594				51.959	51.959	39.565		10	10	8
																	3.073	3.073	2.521		12.573	12.573	10.831				39.499	39.499	34.027		8	8	7
																	3.755	3.755	2.699		14.379	14.379	9.726				45.173	45.173	30.555		9	9	6
																	3.035	3.035	3.125		14.379	14.379	10.449				45.173	45.173	32.827		9	9	7
																	3.222	3.222	3.028		13.73	13.73	9.805				43.134	43.134	30.803		9	9	6
																	2.812	2.812	2.77		16.919	16.919	9.051				53.153	53.153	28.435		11	11	6
																	2.999	2.999	2.969		15.698	15.698	10.887				49.317	49.317	34.203		10	10	7
																	2.971	2.971	2.393		16.531	16.531	10.202				51.934	51.934	32.051		10	10	6
																	3.125	3.125	3.156		18.388	18.388	10.413				57.768	57.768	32.713		12	12	7
																	3.093	3.093			17.408	17.408					54.689	54.689			11	11
																	2.959	2.959			11.605	11.605					36.458	36.458			7	7
																	3.44	3.44			20.904	20.904					65.672	65.672			13	13
																	2.93	2.93			16.016	16.016					50.316	50.316			10	10
																	2.84	2.84			13.809	13.809					43.382	43.382			9	9
																	3.275	3.275			12.428	12.428					39.044	39.044			8	8
																	2.654	2.654			19.6	19.6					61.575	61.575			12	12
																	3.151	3.151			15.77	15.77					49.543	49.543			10	10
																	3.285	3.285			15.903	15.903					49.961	49.961			10	10
																	3.181	3.181			17.233	17.233					54.139	54.139			11	11
																	2.681	2.681			11.93	11.93					37.479	37.479			7	7
																	3.218	3.218			12.255	12.255					38.5	38.5			8	8
																	2.939	2.939			18.211	18.211					57.212	57.212			11	11
																	2.78	2.78			20.522	20.522					64.472	64.472			13	13
																	3.051	3.051			24.833	24.833					78.015	78.015			16	16
																	3.251	3.251			14.752	14.752					46.345	46.345			9	9
																	2.921	2.921			13.141	13.141					41.284	41.284			8	8
																	3.196	3.196			13.147	13.147					41.303	41.303			8	8
																	2.686	2.686			14.423	14.423					45.311	45.311			9	9
																	2.645	2.645			15.776	15.776					49.562	49.562			10	10
																	2.876	2.876			14.453	14.453					45.405	45.405			9	9
																	2.676	2.676			14.28	14.28					44.862	44.862			9	9
																	3.07	3.07			13.323	13.323					41.855	41.855			8	8
																	2.604	2.604			19.923	19.923					62.59	62.59			13	13
																	2.681	2.681			18.263	18.263					57.375	57.375			11	11
																	2.74	2.74			15.337	15.337					48.183	48.183			10	10
																	2.615	2.615			13.943	13.943					43.803	43.803			9	9
																	3.26	3.26			15.691	15.691					49.295	49.295			10	10
																	2.53	2.53			14.385	14.385					45.192	45.192			9	9
																	3.258	3.258			16.976	16.976					53.332	53.332			11	11
																	3.114	3.114			16.963	16.963					53.291	53.291			11	11
																	2.917	2.917			12.552	12.552					39.433	39.433			8	8
																	2.267	2.267			12.236	12.236					38.441	38.441			8	8
																	3.037	3.037			11.611	11.611					36.477	36.477			7	7
																	3.55	3.55			13.24	13.24					41.595	41.595			8	8
																	3.325	3.325			11.771	11.771					36.98	36.98			7	7
																	3.445	3.445			14.094	14.094					44.278	44.278			9	9
																	2.67	2.67			14.002	14.002					43.989	43.989			9	9
																	3.421	3.421			12.552	12.552					39.433	39.433			8	8
																	3.091	3.091			17.259	17.259					54.221	54.221			11	11
																	2.759	2.759			18.529	18.529					58.211	58.211			12	12
																	2.641	2.641			17.151	17.151					53.881	53.881			11	11
																	3.41	3.41			13.187	13.187					41.428	41.428			8	8
																	2.863	2.863			17.144	17.144					53.859	53.859			11	11
																	2.773	2.773			15.771	15.771					49.546	49.546			10	10
																	3.152	3.152			15.771	15.771					49.546	49.546			10	10
																	2.643	2.643			13.277	13.277					41.711	41.711			8	8
																	3.063	3.063			14.753	14.753					46.348	46.348			9	9
																	3.032	3.032			15.738	15.738					49.442	49.442			10	10
																	2.9	2.9			16.972	16.972					53.319	53.319			11	11
																	2.905	2.905			15.667	15.667					49.219	49.219			10	10
																	3.213	3.213			11.536	11.536					36.241	36.241			7	7
																	3.267	3.267			19.873	19.873					62.433	62.433			12	12
																	2.88	2.88			16.177	16.177					50.822	50.822			10	10
																	3.076	3.076			14.581	14.581					45.808	45.808			9	9
																	2.884	2.884			14.851	14.851					46.656	46.656			9	9
																	2.964	2.964			19.82	19.82					62.266	62.266			12	12
																	2.898	2.898			17.15	17.15					53.878	53.878			11	11
																	2.905	2.905			13.95	13.95					43.825	43.825			9	9
																	2.853	2.853			16.311	16.311					51.243	51.243			10	10
																	3.116	3.116			14.499	14.499					45.55	45.55			9	9
																	3.159	3.159			13.616	13.616					42.776	42.776			9	9
																	2.733	2.733			15.129	15.129					47.529	47.529			10	10
																	3.03	3.03			18.565	18.565					58.324	58.324			12	12
																	3.033	3.033			15.709	15.709					49.351	49.351			10	10
																	3.068	3.068			17.212	17.212					54.073	54.073			11	11
																	3.22	3.22			12.233	12.233					38.431	38.431			8	8
																	3.284	3.284			18.021	18.021					56.615	56.615			11	11
																	3.118	3.118			12.601	12.601					39.587	39.587			8	8
																	2.828	2.828			15.722	15.722					49.392	49.392			10	10
																	2.965	2.965			17.392	17.392					54.639	54.639			11	11
																	3.012	3.012			19.295	19.295					60.617	60.617			12	12
																	2.929	2.929			15.295	15.295					48.051	48.051			10	10
																	3.26	3.26			14.66	14.66					46.056	46.056			9	9
																	3.26	3.26			12.828	12.828					40.3	40.3			8	8
																	3.431	3.431			16.811	16.811					52.813	52.813			11	11
																	2.581	2.581			10.286	10.286					32.314	32.314			6	6
																	3.211	3.211			17.143	17.143					53.856	53.856			11	11
																	2.385	2.385			17.441	17.441					54.793	54.793			11	11
																	2.998	2.998			14.097	14.097					44.287	44.287			9	9
																	3.23	3.23			15.036	15.036					47.237	47.237			9	9
																	3.039	3.039			17.044	17.044					53.545	53.545			11	11
																	3.028	3.028			20.564	20.564					64.604	64.604			13	13
																	3.25	3.25			18.323	18.323					57.563	57.563			12	12
																	3.597	3.597			14.47	14.47					45.459	45.459			9	9
																	2.92	2.92			13.985	13.985					43.935	43.935			9	9
																	3.03	3.03			15.691	15.691					49.295	49.295			10	10
																	2.842	2.842			14.383	14.383					45.186	45.186			9	9
																	3.31	3.31			12.729	12.729					39.989	39.989			8	8
																	2.664	2.664			14.168	14.168					44.51	44.51			9	9
																	3.054	3.054			12.379	12.379					38.89	38.89			8	8
																	3.417	3.417			12.397	12.397					38.946	38.946			8	8
																	2.924	2.924			16.182	16.182					50.837	50.837			10	10
																	2.823	2.823			16.206	16.206					50.913	50.913			10	10
																	3.195	3.195			17.827	17.827					56.005	56.005			11	11
																	3.088	3.088			13.583	13.583					42.672	42.672			9	9
																	3.451	3.451			15.099	15.099					47.435	47.435			9	9
																	2.934	2.934			14.39	14.39					45.208	45.208			9	9
																	2.836	2.836			15.698	15.698					49.317	49.317			10	10
																	2.846	2.846			14.671	14.671					46.09	46.09			9	9
																	2.928	2.928			13.377	13.377					42.025	42.025			8	8
																	2.763	2.763			12.733	12.733					40.002	40.002			8	8
																	2.698	2.698			17.508	17.508					55.003	55.003			11	11
																	3.212	3.212			16	16					50.265	50.265			10	10
																	2.868	2.868			14.664	14.664					46.068	46.068			9	9
																	3.184	3.184			16.163	16.163					50.778	50.778			10	10
																	3.341	3.341			14.457	14.457					45.418	45.418			9	9
																	2.851	2.851			20.641	20.641					64.846	64.846			13	13
																	3.074	3.074			15.137	15.137					47.554	47.554			10	10
																	3.134	3.134			15.137	15.137					47.554	47.554			10	10
																	2.987	2.987			18.588	18.588					58.396	58.396			12	12
																	2.938	2.938			15.932	15.932					50.052	50.052			10	10
																	3.185	3.185			13.727	13.727					43.125	43.125			9	9
																	3.222	3.222			14.303	14.303					44.934	44.934			9	9
																	2.958	2.958			18.669	18.669					58.65	58.65			12	12
																	3.016	3.016			17.386	17.386					54.62	54.62			11	11
																	3.197	3.197			14.225	14.225					44.689	44.689			9	9
																	3.095	3.095			15.8	15.8					49.637	49.637			10	10
																	3.45	3.45			17.855	17.855					56.093	56.093			11	11
																	2.975	2.975			13.483	13.483					42.358	42.358			8	8
																	3.179	3.179			13.167	13.167					41.365	41.365			8	8
																	3.347	3.347			16.889	16.889					53.058	53.058			11	11
																	2.964	2.964			14.478	14.478					45.484	45.484			9	9
																	3.254	3.254			17.374	17.374					54.582	54.582			11	11
																	3.262	3.262			16.746	16.746					52.609	52.609			11	11
																	3.17	3.17			11.164	11.164					35.073	35.073			7	7
																	3.27	3.27			11.837	11.837					37.187	37.187			7	7
																	2.874	2.874			17.241	17.241					54.164	54.164			11	11
																	2.963	2.963			13.36	13.36					41.972	41.972			8	8
																	2.913	2.913			11.978	11.978					37.63	37.63			8	8
																	2.988	2.988			12.042	12.042					37.831	37.831			8	8
																	3.243	3.243			14.718	14.718					46.238	46.238			9	9
																	2.809	2.809			20.546	20.546					64.547	64.547			13	13
																	2.571	2.571			16.143	16.143					50.715	50.715			10	10
																	3.52	3.52			19.797	19.797					62.194	62.194			12	12
																	2.878	2.878			16.296	16.296					51.195	51.195			10	10
																	3.034	3.034			21.728	21.728					68.261	68.261			14	14
																	3.089	3.089			13.501	13.501					42.415	42.415			8	8
																	2.983	2.983			14.006	14.006					44.001	44.001			9	9
																	3.049	3.049			22.46	22.46					70.56	70.56			14	14
																	3.236	3.236			16.635	16.635					52.26	52.26			10	10
																	3.216	3.216			23.566	23.566					74.035	74.035			15	15
																	3.237	3.237			15.996	15.996					50.253	50.253			10	10
																	3.556	3.556			13.217	13.217					41.522	41.522			8	8
																	3.598	3.598			17.115	17.115					53.768	53.768			11	11
																	3.112	3.112			13.197	13.197					41.46	41.46			8	8
																	3.213	3.213			14.203	14.203					44.62	44.62			9	9
																	3.294	3.294			15.036	15.036					47.237	47.237			9	9
																	3.018	3.018			13.527	13.527					42.496	42.496			8	8
																	3.389	3.389			13.527	13.527					42.496	42.496			8	8
																	3.031	3.031			14.363	14.363					45.123	45.123			9	9
																	3.465	3.465			14.83	14.83					46.59	46.59			9	9
																	2.601	2.601			23.324	23.324					73.275	73.275			15	15
																	2.778	2.778			19.132	19.132					60.105	60.105			12	12
																	3.094	3.094			15.705	15.705					49.339	49.339			10	10
																	3.092	3.092			16.972	16.972					53.319	53.319			11	11
																	3.541	3.541			18.507	18.507					58.141	58.141			12	12
																	3.342	3.342			15.863	15.863					49.835	49.835			10	10
																	3.34	3.34			13.85	13.85					43.511	43.511			9	9
																	3.11	3.11			13.486	13.486					42.368	42.368			8	8
																	3.731	3.731			15.942	15.942					50.083	50.083			10	10
																	3.238	3.238			19.928	19.928					62.606	62.606			13	13
																	3.214	3.214			14.642	14.642					45.999	45.999			9	9
																	3.167	3.167			16.376	16.376					51.447	51.447			10	10
																	3.103	3.103			13.647	13.647					42.873	42.873			9	9
																	3.551	3.551			14.431	14.431					45.336	45.336			9	9
																	3.296	3.296			15.743	15.743					49.458	49.458			10	10
																	3.006	3.006			18.313	18.313					57.532	57.532			12	12
																	3.35	3.35			11.773	11.773					36.986	36.986			7	7
																	3.52	3.52			17.362	17.362					54.544	54.544			11	11
																	3.476	3.476			17.362	17.362					54.544	54.544			11	11
																	3.468	3.468			17.14	17.14					53.847	53.847			11	11
																	3.035	3.035			18.458	18.458					57.988	57.988			12	12
																	3.065	3.065			14.503	14.503					45.563	45.563			9	9
																	3.517	3.517			16.934	16.934					53.2	53.2			11	11
																	3.26	3.26			15.91	15.91					49.983	49.983			10	10
																	3.38	3.38			17.242	17.242					54.167	54.167			11	11
																	3.281	3.281			15.915	15.915					49.998	49.998			10	10
																	2.881	2.881			18.814	18.814					59.106	59.106			12	12
																	3.147	3.147			17.47	17.47					54.884	54.884			11	11
																	3.177	3.177			13.342	13.342					41.915	41.915			8	8
																	3.701	3.701			13.324	13.324					41.859	41.859			8	8
																	3.749	3.749			16.887	16.887					53.052	53.052			11	11
																	3.262	3.262			14.072	14.072					44.208	44.208			9	9
																	3.185	3.185			13.782	13.782					43.297	43.297			9	9
																	3.317	3.317			15.389	15.389					48.346	48.346			10	10
																	2.908	2.908			18.467	18.467					58.016	58.016			12	12
																	2.63	2.63			21.545	21.545					67.686	67.686			14	14
																	2.552	2.552			15.389	15.389					48.346	48.346			10	10
																	3.281	3.281			17.73	17.73					55.7	55.7			11	11
																	3.575	3.575			14.184	14.184					44.56	44.56			9	9
																	3.069	3.069			18.189	18.189					57.142	57.142			11	11
																	3.116	3.116			10.731	10.731					33.712	33.712			7	7
																	3.469	3.469			14.168	14.168					44.51	44.51			9	9
																	3.369	3.369			14.168	14.168					44.51	44.51			9	9
																	3.577	3.577			18.283	18.283					57.438	57.438			11	11
																	3.286	3.286			20.241	20.241					63.589	63.589			13	13
																	3.187	3.187			23.615	23.615					74.189	74.189			15	15
																	3.261	3.261			18.312	18.312					57.529	57.529			12	12
																	3.292	3.292			10.987	10.987					34.517	34.517			7	7
																	3.41	3.41			17.2	17.2					54.035	54.035			11	11
																	3.22	3.22			18.592	18.592					58.408	58.408			12	12
																	3.528	3.528			17.019	17.019					53.467	53.467			11	11
																	3.529	3.529			18.322	18.322					57.56	57.56			12	12
																	3.162	3.162			20.887	20.887					65.618	65.618			13	13
																	3.095	3.095			22.493	22.493					70.664	70.664			14	14
																	3.258	3.258			24.956	24.956					78.402	78.402			16	16
																	3.324	3.324			27.729	27.729					87.113	87.113			17	17
																	3.334	3.334			23.052	23.052					72.42	72.42			14	14
																	3.062	3.062			18.74	18.74					58.873	58.873			12	12
																	3.342	3.342			25.433	25.433					79.9	79.9			16	16
																	3.357	3.357			20.893	20.893					65.637	65.637			13	13
																	3.682	3.682			14.364	14.364					45.126	45.126			9	9
																	3.183	3.183			18.712	18.712					58.785	58.785			12	12
																	3.197	3.197			13.609	13.609					42.754	42.754			9	9
																	3.212	3.212			15.681	15.681					49.263	49.263			10	10
																	3.353	3.353			19.602	19.602					61.581	61.581			12	12
																	3.263	3.263			19.223	19.223					60.391	60.391			12	12
																	3.538	3.538			17.859	17.859					56.106	56.106			11	11
																	3.453	3.453			20.025	20.025					62.91	62.91			13	13
																	3.641	3.641			18.204	18.204					57.19	57.19			11	11
																	3.082	3.082			16.079	16.079					50.514	50.514			10	10
																	3.135	3.135			15.082	15.082					47.382	47.382			9	9
																	3.199	3.199			12.064	12.064					37.9	37.9			8	8
																	3.485	3.485			18.365	18.365					57.695	57.695			12	12
																	3.455	3.455			19.667	19.667					61.786	61.786			12	12
																	3.452	3.452			18.374	18.374					57.724	57.724			12	12
																	3.373	3.373			19.686	19.686					61.845	61.845			12	12
																	3.233	3.233			17.39	17.39					54.632	54.632			11	11
																	3.138	3.138			17.39	17.39					54.632	54.632			11	11
																	3.449	3.449			13.305	13.305					41.799	41.799			8	8
																	3.178	3.178			18.849	18.849					59.216	59.216			12	12
																	2.965	2.965			13.464	13.464					42.298	42.298			8	8
																	3.188	3.188			13.273	13.273					41.698	41.698			8	8
																	2.777	2.777			13.273	13.273					41.698	41.698			8	8
																	2.841	2.841			16.102	16.102					50.586	50.586			10	10
																	3.345	3.345			16.102	16.102					50.586	50.586			10	10
																	3.153	3.153			16.319	16.319					51.268	51.268			10	10
																	3.355	3.355			16.642	16.642					52.282	52.282			10	10
																	3.146	3.146			13.156	13.156					41.331	41.331			8	8
																	3.082	3.082			16.029	16.029					50.357	50.357			10	10
																	3.096	3.096			18.071	18.071					56.772	56.772			11	11
																	3.08	3.08			17.421	17.421					54.73	54.73			11	11
																	3.583	3.583			14.063	14.063					44.18	44.18			9	9
																	3.51	3.51			19.427	19.427					61.032	61.032			12	12
																	2.865	2.865			14.496	14.496					45.541	45.541			9	9
																	3.496	3.496			18.022	18.022					56.618	56.618			11	11
																	3.379	3.379			16.383	16.383					51.469	51.469			10	10
																	3.333	3.333			12.836	12.836					40.325	40.325			8	8
																	3.478	3.478			15.726	15.726					49.405	49.405			10	10
																	3.083	3.083			13.144	13.144					41.293	41.293			8	8
																	3.492	3.492			14.459	14.459					45.424	45.424			9	9
																	3.536	3.536			16.854	16.854					52.948	52.948			11	11
																	3.197	3.197			11.953	11.953					37.551	37.551			8	8
																	2.915	2.915			14.609	14.609					45.896	45.896			9	9
																	3.014	3.014			15.016	15.016					47.174	47.174			9	9
																	2.916	2.916			15.362	15.362					48.261	48.261			10	10
																	2.904	2.904			14.625	14.625					45.946	45.946			9	9
																	3.059	3.059			11.7	11.7					36.757	36.757			7	7
																	3.8	3.8			16.087	16.087					50.539	50.539			10	10
																	2.963	2.963			13.894	13.894					43.649	43.649			9	9
																	3.332	3.332			13.893	13.893					43.646	43.646			9	9
																	3.11	3.11			13.698	13.698					43.034	43.034			9	9
																	2.974	2.974			17.019	17.019					53.467	53.467			11	11
																	3.318	3.318			11.782	11.782					37.014	37.014			7	7
																	3.077	3.077			15.812	15.812					49.675	49.675			10	10
																	3.022	3.022			13.568	13.568					42.625	42.625			9	9
																	3.73	3.73			15.904	15.904					49.964	49.964			10	10
																	3.073	3.073			17.867	17.867					56.131	56.131			11	11
																	2.92	2.92			15.118	15.118					47.495	47.495			9	9
																	3.456	3.456			17.044	17.044					53.545	53.545			11	11
																	2.52	2.52			17.225	17.225					54.114	54.114			11	11
																	3.114	3.114			12.502	12.502					39.276	39.276			8	8
																	2.886	2.886			14.845	14.845					46.637	46.637			9	9
																	3.287	3.287			16.471	16.471					51.745	51.745			10	10
																	2.971	2.971			12.595	12.595					39.568	39.568			8	8
																	3.053	3.053			17.755	17.755					55.779	55.779			11	11
																	3.204	3.204			11.956	11.956					37.561	37.561			8	8
																	3.498	3.498			12.471	12.471					39.179	39.179			8	8
																	3.589	3.589			13.302	13.302					41.789	41.789			8	8
																	3.029	3.029			17.155	17.155					53.894	53.894			11	11
																	3.745	3.745			15.001	15.001					47.127	47.127			9	9
																	3.067	3.067			17.588	17.588					55.254	55.254			11	11
																	2.853	2.853			13.44	13.44					42.223	42.223			8	8
																	3.815	3.815			12.072	12.072					37.925	37.925			8	8
																	3.543	3.543			13.384	13.384					42.047	42.047			8	8
																	3.482	3.482			13.341	13.341					41.912	41.912			8	8
																	2.988	2.988			11.016	11.016					34.608	34.608			7	7
																	3.169	3.169			12.589	12.589					39.55	39.55			8	8
																	3.27	3.27			14.383	14.383					45.186	45.186			9	9
																	3.57	3.57			18.249	18.249					57.331	57.331			11	11
																	3.235	3.235			12.618	12.618					39.641	39.641			8	8
																	3.056	3.056			18.154	18.154					57.032	57.032			11	11
																	3.294	3.294			18.181	18.181					57.117	57.117			11	11
																	2.793	2.793			13.333	13.333					41.887	41.887			8	8
																	3.673	3.673			15.57	15.57					48.915	48.915			10	10
																	2.866	2.866			13.36	13.36					41.972	41.972			8	8
																	3.374	3.374			15.86	15.86					49.826	49.826			10	10
																	2.55	2.55			14.538	14.538					45.672	45.672			9	9
																	2.963	2.963			14.785	14.785					46.448	46.448			9	9
																	3.716	3.716			13.441	13.441					42.226	42.226			8	8
																	3.313	3.313			16.569	16.569					52.053	52.053			10	10
																	3.002	3.002			15.688	15.688					49.285	49.285			10	10
																	2.909	2.909			12.426	12.426					39.037	39.037			8	8
																	3.285	3.285			14.098	14.098					44.29	44.29			9	9
																	3.061	3.061			12.689	12.689					39.864	39.864			8	8
																	3.068	3.068			11.279	11.279					35.434	35.434			7	7
																	2.726	2.726			16.918	16.918					53.149	53.149			11	11
																	2.797	2.797			16.83	16.83					52.873	52.873			11	11
																	3.246	3.246			19.664	19.664					61.776	61.776			12	12
																	2.45	2.45			14.421	14.421					45.305	45.305			9	9
																	2.758	2.758			13.722	13.722					43.109	43.109			9	9
																	3.213	3.213			17.838	17.838					56.04	56.04			11	11
																	2.252	2.252			12.35	12.35					38.799	38.799			8	8
																	2.876	2.876			17.455	17.455					54.836	54.836			11	11
																	2.87	2.87			14.646	14.646					46.012	46.012			9	9
																	3.198	3.198			17.992	17.992					56.524	56.524			11	11
																	3.208	3.208			19.492	19.492					61.236	61.236			12	12
																	3.75	3.75			16.493	16.493					51.814	51.814			10	10
																	3.499	3.499			15.676	15.676					49.248	49.248			10	10
																	3.075	3.075			12.541	12.541					39.399	39.399			8	8
																	2.916	2.916			17.668	17.668					55.506	55.506			11	11
																	3.151	3.151			21.094	21.094					66.269	66.269			13	13
																	3.264	3.264			16.939	16.939					53.215	53.215			11	11
																	3.824	3.824			14.453	14.453					45.405	45.405			9	9
																	3.046	3.046			14.312	14.312					44.962	44.962			9	9
																	2.886	2.886			20.914	20.914					65.703	65.703			13	13
																	2.941	2.941			13.555	13.555					42.584	42.584			9	9
																	3.418	3.418			14.344	14.344					45.063	45.063			9	9
																	3.154	3.154			11.991	11.991					37.671	37.671			8	8
																	3.057	3.057			16.392	16.392					51.497	51.497			10	10
																	2.787	2.787			14.489	14.489					45.519	45.519			9	9
																	2.747	2.747			12.551	12.551					39.43	39.43			8	8
																	2.608	2.608			15.952	15.952					50.115	50.115			10	10
																	3.102	3.102			14.67	14.67					46.087	46.087			9	9
																	3.291	3.291			15.397	15.397					48.371	48.371			10	10
																	2.783	2.783			15.759	15.759					49.508	49.508			10	10
																	2.923	2.923			13.409	13.409					42.126	42.126			8	8
																	3.301	3.301			12.703	12.703					39.908	39.908			8	8
																	3.755	3.755			13.644	13.644					42.864	42.864			9	9
																	3.455	3.455			12.468	12.468					39.169	39.169			8	8
																	2.93	2.93			15.044	15.044					47.262	47.262			9	9
																	3.117	3.117			14.839	14.839					46.618	46.618			9	9
																	2.922	2.922			16.124	16.124					50.655	50.655			10	10
																	3.576	3.576			12.564	12.564					39.471	39.471			8	8
																	3.227	3.227			12.847	12.847					40.36	40.36			8	8
																	3.207	3.207			12.393	12.393					38.934	38.934			8	8
																	2.64	2.64			17.185	17.185					53.988	53.988			11	11
																	3.111	3.111			12.742	12.742					40.03	40.03			8	8
																	2.776	2.776			17.409	17.409					54.692	54.692			11	11
																	3.379	3.379			14.828	14.828					46.584	46.584			9	9
																	2.862	2.862			12.051	12.051					37.859	37.859			8	8
																	3.053	3.053			17.336	17.336					54.463	54.463			11	11
																	2.953	2.953			18.145	18.145					57.004	57.004			11	11
																	3.112	3.112			13.872	13.872					43.58	43.58			9	9
																	3.01	3.01			13.287	13.287					41.742	41.742			8	8
																	2.859	2.859			16.349	16.349					51.362	51.362			10	10
																	3.322	3.322			14.491	14.491					45.525	45.525			9	9
																	3.445	3.445			12.401	12.401					38.959	38.959			8	8
																	2.996	2.996			17.711	17.711					55.641	55.641			11	11
																	2.832	2.832			12.248	12.248					38.478	38.478			8	8
																	2.87	2.87			10.615	10.615					33.348	33.348			7	7
																	3.906	3.906			16.529	16.529					51.927	51.927			10	10
																	2.765	2.765			18.389	18.389					57.771	57.771			12	12
																	3.088	3.088			18.068	18.068					56.762	56.762			11	11
																	2.511	2.511			16.667	16.667					52.361	52.361			10	10
																	2.96	2.96			12.771	12.771					40.121	40.121			8	8
																	2.968	2.968			12.862	12.862					40.407	40.407			8	8
																	3.495	3.495			13.251	13.251					41.629	41.629			8	8
																	2.976	2.976			19.383	19.383					60.893	60.893			12	12
																	2.885	2.885			19.283	19.283					60.579	60.579			12	12
																	3.152	3.152			16.779	16.779					52.713	52.713			11	11
																	2.929	2.929			18.106	18.106					56.882	56.882			11	11
																	2.759	2.759			13.56	13.56					42.6	42.6			9	9
																	2.443	2.443			13.434	13.434					42.204	42.204			8	8
																	2.535	2.535			13.198	13.198					41.463	41.463			8	8
																	3.417	3.417			17.57	17.57					55.198	55.198			11	11
																	2.575	2.575			10.128	10.128					31.818	31.818			6	6
																	3.246	3.246			17.898	17.898					56.228	56.228			11	11
																	2.943	2.943			12.442	12.442					39.088	39.088			8	8
																	3.078	3.078			15.206	15.206					47.771	47.771			10	10
																	2.86	2.86			16.753	16.753					52.631	52.631			11	11
																	2.746	2.746			15.701	15.701					49.326	49.326			10	10
																	3.098	3.098			12.177	12.177					38.255	38.255			8	8
																	2.804	2.804			19.23	19.23					60.413	60.413			12	12
																	2.991	2.991			14.161	14.161					44.488	44.488			9	9
																	3.062	3.062			17.879	17.879					56.169	56.169			11	11
																	3.441	3.441			13.682	13.682					42.983	42.983			9	9
																	2.923	2.923			16.521	16.521					51.902	51.902			10	10
																	3.264	3.264			15.692	15.692					49.298	49.298			10	10
																	3.434	3.434			13.579	13.579					42.66	42.66			9	9
																	2.868	2.868			14.689	14.689					46.147	46.147			9	9
																	2.816	2.816			10.907	10.907					34.265	34.265			7	7
																	3.324	3.324			12.534	12.534					39.377	39.377			8	8
																	2.932	2.932			16.96	16.96					53.281	53.281			11	11
																	3.066	3.066			14.628	14.628					45.955	45.955			9	9
																	3.109	3.109			12.041	12.041					37.828	37.828			8	8
																	3.001	3.001			17.256	17.256					54.211	54.211			11	11
																	3.118	3.118			16.995	16.995					53.391	53.391			11	11
																	2.742	2.742			18.057	18.057					56.728	56.728			11	11
																	3.09	3.09			14.998	14.998					47.118	47.118			9	9
																	2.912	2.912			12.734	12.734					40.005	40.005			8	8
																	3.958	3.958			13.596	13.596					42.713	42.713			9	9
																	3.116	3.116			13.933	13.933					43.772	43.772			9	9
																	3.163	3.163			13.348	13.348					41.934	41.934			8	8
																	2.783	2.783			17.278	17.278					54.28	54.28			11	11
																	2.575	2.575			11.94	11.94					37.511	37.511			8	8
																	3.189	3.189			19.523	19.523					61.333	61.333			12	12
																	2.975	2.975			12.569	12.569					39.487	39.487			8	8
																	3.024	3.024			16.684	16.684					52.414	52.414			10	10
																	2.817	2.817			18.002	18.002					56.555	56.555			11	11
																	2.872	2.872			18.546	18.546					58.264	58.264			12	12
																	2.788	2.788			14.17	14.17					44.516	44.516			9	9
																	2.63	2.63			11.944	11.944					37.523	37.523			8	8
																	2.979	2.979			16.431	16.431					51.62	51.62			10	10
																	3.295	3.295			12.045	12.045					37.84	37.84			8	8
																	2.781	2.781			9.992	9.992					31.391	31.391			6	6
																	3.359	3.359			12.33	12.33					38.736	38.736			8	8
																	3.542	3.542			14.669	14.669					46.084	46.084			9	9
																	2.888	2.888			14.397	14.397					45.23	45.23			9	9
																	3.248	3.248			13.346	13.346					41.928	41.928			8	8
																	3.01	3.01			12.242	12.242					38.459	38.459			8	8
																	3.001	3.001			18.089	18.089					56.828	56.828			11	11
																	3.083	3.083			15.428	15.428					48.468	48.468			10	10
																	3.062	3.062			11.501	11.501					36.131	36.131			7	7
																	3.248	3.248			13.373	13.373					42.013	42.013			8	8
																	3.066	3.066			20.959	20.959					65.845	65.845			13	13
																	3.006	3.006			12.754	12.754					40.068	40.068			8	8
																	3.241	3.241			15.679	15.679					49.257	49.257			10	10
																	3.447	3.447			13.168	13.168					41.368	41.368			8	8
																	3.492	3.492			12.811	12.811					40.247	40.247			8	8
																	3.116	3.116			11.058	11.058					34.74	34.74			7	7
																	3.535	3.535			15.567	15.567					48.905	48.905			10	10
																	3.259	3.259			15.563	15.563					48.893	48.893			10	10
																	3.154	3.154			16.031	16.031					50.363	50.363			10	10
																	3.363	3.363			12.537	12.537					39.386	39.386			8	8
																	2.128	2.128			13.365	13.365					41.987	41.987			8	8
																	3.025	3.025			14.343	14.343					45.06	45.06			9	9
																	3.001	3.001			14.365	14.365					45.129	45.129			9	9
																	2.24	2.24			14.363	14.363					45.123	45.123			9	9
																	2.288	2.288			15.156	15.156					47.614	47.614			10	10
																	2.886	2.886			11.1	11.1					34.872	34.872			7	7
																	2.853	2.853			12.375	12.375					38.877	38.877			8	8
																	2.697	2.697			14.143	14.143					44.432	44.432			9	9
																	2.539	2.539			17.679	17.679					55.54	55.54			11	11
																	3.352	3.352			15.976	15.976					50.19	50.19			10	10
																	3.008	3.008			18.799	18.799					59.059	59.059			12	12
																	2.416	2.416			22.715	22.715					71.361	71.361			14	14
																	3.1	3.1			15.686	15.686					49.279	49.279			10	10
																	2.68	2.68			16.219	16.219					50.953	50.953			10	10
																	3.461	3.461			11.694	11.694					36.738	36.738			7	7
																	3.21	3.21			19.951	19.951					62.678	62.678			13	13
																	3.374	3.374			16.81	16.81					52.81	52.81			11	11
																	3.405	3.405			16.902	16.902					53.099	53.099			11	11
																	2.736	2.736			12.419	12.419					39.015	39.015			8	8
																	3.04	3.04			16.559	16.559					52.022	52.022			10	10
																	3.352	3.352			13.247	13.247					41.617	41.617			8	8
																	2.597	2.597			14.021	14.021					44.048	44.048			9	9
																	2.498	2.498			14.302	14.302					44.931	44.931			9	9
																	2.831	2.831			13.319	13.319					41.843	41.843			8	8
																	3.209	3.209			17.094	17.094					53.702	53.702			11	11
																	3.006	3.006			12.21	12.21					38.359	38.359			8	8
																	2.863	2.863			14.652	14.652					46.031	46.031			9	9
																	2.112	2.112			14.387	14.387					45.198	45.198			9	9
																	3.023	3.023			13.428	13.428					42.185	42.185			8	8
																	2.742	2.742			15.436	15.436					48.494	48.494			10	10
																	2.931	2.931			14.298	14.298					44.918	44.918			9	9
																	2.444	2.444			10.999	10.999					34.554	34.554			7	7
																	2.895	2.895			14.085	14.085					44.249	44.249			9	9
																	3.212	3.212			13.198	13.198					41.463	41.463			8	8
																	2.686	2.686			18.528	18.528					58.207	58.207			12	12
																	2.512	2.512			15.163	15.163					47.636	47.636			10	10
																	3.359	3.359			16.376	16.376					51.447	51.447			10	10
																	3.411	3.411			16.982	16.982					53.351	53.351			11	11
																	2.295	2.295			14.556	14.556					45.729	45.729			9	9
																	3.412	3.412			14.907	14.907					46.832	46.832			9	9
																	2.816	2.816			16.168	16.168					50.793	50.793			10	10
																	2.935	2.935			12.575	12.575					39.506	39.506			8	8
																	3.315	3.315			18.557	18.557					58.299	58.299			12	12
																	3.284	3.284			19.286	19.286					60.589	60.589			12	12
																	3.452	3.452			17.321	17.321					54.416	54.416			11	11
																	2.992	2.992			15.774	15.774					49.555	49.555			10	10
																	2.665	2.665			13.382	13.382					42.041	42.041			8	8
																	3.317	3.317			18.352	18.352					57.655	57.655			12	12
																	3.306	3.306			13.564	13.564					42.613	42.613			9	9
																	3.363	3.363			18.342	18.342					57.623	57.623			12	12
																	2.758	2.758			14.04	14.04					44.108	44.108			9	9
																	2.451	2.451			13.32	13.32					41.846	41.846			8	8
																	3.391	3.391			13.907	13.907					43.69	43.69			9	9
																	3.13	3.13			13.318	13.318					41.84	41.84			8	8
																	3.114	3.114			12.535	12.535					39.38	39.38			8	8
																	2.669	2.669			14.626	14.626					45.949	45.949			9	9
																	3.074	3.074			14.28	14.28					44.862	44.862			9	9
																	3.295	3.295			15.438	15.438					48.5	48.5			10	10
																	3.163	3.163			15.542	15.542					48.827	48.827			10	10
																	2.48	2.48			15.524	15.524					48.77	48.77			10	10
																	3.272	3.272			17.307	17.307					54.372	54.372			11	11
																	2.713	2.713			15.734	15.734					49.43	49.43			10	10
																	3.21	3.21			14.161	14.161					44.488	44.488			9	9
																	2.621	2.621			17.095	17.095					53.706	53.706			11	11
																	2.761	2.761			13.403	13.403					42.107	42.107			8	8
																	3.073	3.073			13.598	13.598					42.719	42.719			9	9
																	3.175	3.175			15.69	15.69					49.292	49.292			10	10
																	3.057	3.057			13.598	13.598					42.719	42.719			9	9
																	2.275	2.275			14.161	14.161					44.488	44.488			9	9
																	2.381	2.381			18.857	18.857					59.241	59.241			12	12
																	2.714	2.714			13.757	13.757					43.219	43.219			9	9
																	3.158	3.158			14.376	14.376					45.164	45.164			9	9
																	3.278	3.278			11.512	11.512					36.166	36.166			7	7
																	2.64	2.64			18.937	18.937					59.492	59.492			12	12
																	3.271	3.271			13.997	13.997					43.973	43.973			9	9
																	3.331	3.331			15.185	15.185					47.705	47.705			10	10
																	3.119	3.119			19.651	19.651					61.735	61.735			12	12
																	2.642	2.642			14.292	14.292					44.9	44.9			9	9
																	2.931	2.931			16.341	16.341					51.337	51.337			10	10
																	3.175	3.175			14.778	14.778					46.426	46.426			9	9
																	3.583	3.583			19.489	19.489					61.226	61.226			12	12
																	3.247	3.247			18.802	18.802					59.068	59.068			12	12
																	3.481	3.481			16.191	16.191					50.866	50.866			10	10
																	2.892	2.892			18.831	18.831					59.159	59.159			12	12
																	3.308	3.308			18.136	18.136					56.976	56.976			11	11
																	3.063	3.063			14.577	14.577					45.795	45.795			9	9
																	3.539	3.539			13.767	13.767					43.25	43.25			9	9
																	3.188	3.188			14.833	14.833					46.599	46.599			9	9
																	3.384	3.384			13.316	13.316					41.833	41.833			8	8
																	2.776	2.776			18.034	18.034					56.655	56.655			11	11
																	3.354	3.354			13.33	13.33					41.877	41.877			8	8
																	3.307	3.307			13.326	13.326					41.865	41.865			8	8
																	3.349	3.349			12.738	12.738					40.018	40.018			8	8
																	3.146	3.146			15.678	15.678					49.254	49.254			10	10
																	3.561	3.561			21.521	21.521					67.61	67.61			14	14
																	2.99	2.99			16.621	16.621					52.216	52.216			10	10
																	3.769	3.769			13.544	13.544					42.55	42.55			9	9
																	2.895	2.895			14.907	14.907					46.832	46.832			9	9
																	3.276	3.276			16.476	16.476					51.761	51.761			10	10
																	3.353	3.353			12.537	12.537					39.386	39.386			8	8
																	3.087	3.087			19.223	19.223					60.391	60.391			12	12
																	3.144	3.144			16.687	16.687					52.424	52.424			10	10
																	3.159	3.159			15.096	15.096					47.425	47.425			9	9
																	2.908	2.908			15.098	15.098					47.432	47.432			9	9
																	3.147	3.147			12.637	12.637					39.7	39.7			8	8
																	3.628	3.628			15.006	15.006					47.143	47.143			9	9
																	2.84	2.84			15.763	15.763					49.521	49.521			10	10
																	3.429	3.429			18.391	18.391					57.777	57.777			12	12
																	3.435	3.435			18.799	18.799					59.059	59.059			12	12
																	3.12	3.12			16.449	16.449					51.676	51.676			10	10
																	2.771	2.771			17.232	17.232					54.136	54.136			11	11
																	2.778	2.778			15.566	15.566					48.902	48.902			10	10
																	2.892	2.892			16.466	16.466					51.729	51.729			10	10
																	3.393	3.393			12.553	12.553					39.436	39.436			8	8
																	3.227	3.227			22.715	22.715					71.361	71.361			14	14
																	2.746	2.746			16.525	16.525					51.915	51.915			10	10
																	2.86	2.86			13.614	13.614					42.77	42.77			9	9
																	3.309	3.309			11.912	11.912					37.423	37.423			7	7
																	2.636	2.636			20.74	20.74					65.157	65.157			13	13
																	2.958	2.958			19.302	19.302					60.639	60.639			12	12
																	2.946	2.946			18.679	18.679					58.682	58.682			12	12
																	2.89	2.89			17.437	17.437					54.78	54.78			11	11
																	2.955	2.955			18.494	18.494					58.101	58.101			12	12
																	2.733	2.733			12.534	12.534					39.377	39.377			8	8
																	2.851	2.851			12.534	12.534					39.377	39.377			8	8
																	2.53	2.53			20.367	20.367					63.985	63.985			13	13
																	3.102	3.102			13.316	13.316					41.833	41.833			8	8
																	2.923	2.923			14.099	14.099					44.293	44.293			9	9
																	3.145	3.145			18.799	18.799					59.059	59.059			12	12
																	2.943	2.943			10.395	10.395					32.657	32.657			7	7
																	2.794	2.794			14.637	14.637					45.983	45.983			9	9
																	2.606	2.606			13.395	13.395					42.082	42.082			8	8
																	2.998	2.998			14.931	14.931					46.907	46.907			9	9
																	3.472	3.472			18.461	18.461					57.997	57.997			12	12
																	2.268	2.268			12.842	12.842					40.344	40.344			8	8
																	2.652	2.652			14.885	14.885					46.763	46.763			9	9
																	2.847	2.847			13.318	13.318					41.84	41.84			8	8
																	3.072	3.072			17.238	17.238					54.155	54.155			11	11
																	3.332	3.332			13.26	13.26					41.658	41.658			8	8
																	2.942	2.942			21.679	21.679					68.107	68.107			14	14
																	2.939	2.939			15.571	15.571					48.918	48.918			10	10
																	2.922	2.922			15.715	15.715					49.37	49.37			10	10
																	3.346	3.346			17.143	17.143					53.856	53.856			11	11
																	2.972	2.972			16.346	16.346					51.352	51.352			10	10
																	2.882	2.882			18.641	18.641					58.562	58.562			12	12
																	2.681	2.681			13.98	13.98					43.919	43.919			9	9
																	3.075	3.075			13.162	13.162					41.35	41.35			8	8
																	3.078	3.078			14.478	14.478					45.484	45.484			9	9
																	2.518	2.518			17.176	17.176					53.96	53.96			11	11
																	2.854	2.854			14.534	14.534					45.66	45.66			9	9
																	3.542	3.542			15.716	15.716					49.373	49.373			10	10
																	3.22	3.22			18.366	18.366					57.698	57.698			12	12
																	2.742	2.742			14.765	14.765					46.386	46.386			9	9
																	2.721	2.721			14.765	14.765					46.386	46.386			9	9
																	3.035	3.035			17.164	17.164					53.922	53.922			11	11
																	3.708	3.708			16.812	16.812					52.816	52.816			11	11
																	3.151	3.151			15.411	15.411					48.415	48.415			10	10
																	3.06	3.06			18.312	18.312					57.529	57.529			12	12
																	3.172	3.172			11.772	11.772					36.983	36.983			7	7
																	3.3	3.3			14.362	14.362					45.12	45.12			9	9
																	3.364	3.364			17.016	17.016					53.457	53.457			11	11
																	3.461	3.461			11.78	11.78					37.008	37.008			7	7
																	3.206	3.206			14.662	14.662					46.062	46.062			9	9
																	3.34	3.34			13.329	13.329					41.874	41.874			8	8
																	3.341	3.341			14.713	14.713					46.222	46.222			9	9
																	3.34	3.34			11.77	11.77					36.977	36.977			7	7
																	3.332	3.332			16.184	16.184					50.844	50.844			10	10
																	3.258	3.258			15.69	15.69					49.292	49.292			10	10
																	3.188	3.188			12.552	12.552					39.433	39.433			8	8
																	3.32	3.32			15.675	15.675					49.244	49.244			10	10
																	3.391	3.391			16.675	16.675					52.386	52.386			10	10
																	2.885	2.885			17.061	17.061					53.599	53.599			11	11
																	3.115	3.115			15.749	15.749					49.477	49.477			10	10
																	3.156	3.156			16.087	16.087					50.539	50.539			10	10
																	2.807	2.807			17.695	17.695					55.59	55.59			11	11
																	2.647	2.647			17.172	17.172					53.947	53.947			11	11
																	2.785	2.785			10.303	10.303					32.368	32.368			6	6
																	2.511	2.511			17.28	17.28					54.287	54.287			11	11
																	2.533	2.533			17.28	17.28					54.287	54.287			11	11
																	2.475	2.475			15.416	15.416					48.431	48.431			10	10
																	2.775	2.775			21.095	21.095					66.272	66.272			13	13
																	2.688	2.688			18.462	18.462					58	58			12	12
																	2.571	2.571			17.539	17.539					55.1	55.1			11	11
																	2.478	2.478			12.542	12.542					39.402	39.402			8	8
																	3.166	3.166			13.326	13.326					41.865	41.865			8	8
																	3.021	3.021			13.326	13.326					41.865	41.865			8	8
																	2.985	2.985			15.677	15.677					49.251	49.251			10	10
																	2.97	2.97			16.621	16.621					52.216	52.216			10	10
																	3.178	3.178			17.413	17.413					54.705	54.705			11	11
																	3.319	3.319			17.694	17.694					55.587	55.587			11	11
																	3.083	3.083			17.864	17.864					56.121	56.121			11	11
																	3.36	3.36			13.316	13.316					41.833	41.833			8	8
																	3.036	3.036			17.232	17.232					54.136	54.136			11	11
																	3.463	3.463			19.582	19.582					61.519	61.519			12	12
																	2.882	2.882			13.92	13.92					43.731	43.731			9	9
																	3.261	3.261			16.346	16.346					51.352	51.352			10	10
																	3.19	3.19			16.346	16.346					51.352	51.352			10	10
																	2.606	2.606			17.056	17.056					53.583	53.583			11	11
																	3.001	3.001			15.744	15.744					49.461	49.461			10	10
																	3.126	3.126			14.423	14.423					45.311	45.311			9	9
																	3.39	3.39			18.536	18.536					58.233	58.233			12	12
																	2.926	2.926			11.401	11.401					35.817	35.817			7	7
																	3.421	3.421			17.11	17.11					53.753	53.753			11	11
																	3.337	3.337			14.721	14.721					46.247	46.247			9	9
																	3.127	3.127			16.208	16.208					50.919	50.919			10	10
																	3.278	3.278			13.274	13.274					41.702	41.702			8	8
																	3.052	3.052			13.274	13.274					41.702	41.702			8	8
																	3.221	3.221			14.061	14.061					44.174	44.174			9	9
																	3.433	3.433			11.946	11.946					37.529	37.529			8	8
																	3.327	3.327			17.685	17.685					55.559	55.559			11	11
																	3.514	3.514			12.862	12.862					40.407	40.407			8	8
																	2.538	2.538			14.469	14.469					45.456	45.456			9	9
																	3.328	3.328			11.787	11.787					37.03	37.03			7	7
																	3.193	3.193			17.025	17.025					53.486	53.486			11	11
																	3.245	3.245			14.406	14.406					45.258	45.258			9	9
																	3.077	3.077			17.259	17.259					54.221	54.221			11	11
																	3.403	3.403			11.949	11.949					37.539	37.539			8	8
																	2.978	2.978			18.112	18.112					56.901	56.901			11	11
																	3.383	3.383			14.418	14.418					45.295	45.295			9	9
																	2.342	2.342			17.722	17.722					55.675	55.675			11	11
																	2.855	2.855			14.897	14.897					46.8	46.8			9	9
																	3.822	3.822			13.53	13.53					42.506	42.506			9	9
																	3.147	3.147			13.162	13.162					41.35	41.35			8	8
																	2.938	2.938			14.441	14.441					45.368	45.368			9	9
																	3.545	3.545			13.197	13.197					41.46	41.46			8	8
																	2.956	2.956			12.407	12.407					38.978	38.978			8	8
																	3.071	3.071			17.515	17.515					55.025	55.025			11	11
																	3.316	3.316			12.341	12.341					38.77	38.77			8	8
																	2.585	2.585			19.065	19.065					59.894	59.894			12	12
																	3.536	3.536			14.282	14.282					44.868	44.868			9	9
																	2.308	2.308			18.938	18.938					59.495	59.495			12	12
																	3.491	3.491			13.391	13.391					42.069	42.069			8	8
																	2.678	2.678			17.342	17.342					54.481	54.481			11	11
																	2.989	2.989			12.741	12.741					40.027	40.027			8	8
																	3.399	3.399			10.513	10.513					33.028	33.028			7	7
																	2.529	2.529			15.247	15.247					47.9	47.9			10	10
																	2.694	2.694			15.377	15.377					48.308	48.308			10	10
																	2.378	2.378			13.209	13.209					41.497	41.497			8	8
																	3.152	3.152			12.568	12.568					39.484	39.484			8	8
																	3.25	3.25			16.998	16.998					53.401	53.401			11	11
																	3.389	3.389			11.488	11.488					36.091	36.091			7	7
																	3.232	3.232			14.558	14.558					45.735	45.735			9	9
																	3.152	3.152			18.427	18.427					57.89	57.89			12	12
																	2.902	2.902			19.058	19.058					59.872	59.872			12	12
																	3.484	3.484			13.359	13.359					41.969	41.969			8	8
																	2.535	2.535			21.595	21.595					67.843	67.843			14	14
																	3.003	3.003			17.446	17.446					54.808	54.808			11	11
																	2.84	2.84			15.637	15.637					49.125	49.125			10	10
																	2.26	2.26			18.5	18.5					58.119	58.119			12	12
																	2.922	2.922			18.383	18.383					57.752	57.752			12	12
																	3.221	3.221			16.257	16.257					51.073	51.073			10	10
																	3.308	3.308			12.431	12.431					39.053	39.053			8	8
																	3.129	3.129			15.834	15.834					49.744	49.744			10	10
																	3.379	3.379			17.409	17.409					54.692	54.692			11	11
																	3.286	3.286			16.552	16.552					52	52			10	10
																	2.359	2.359			18.54	18.54					58.245	58.245			12	12
																	3.001	3.001			16.758	16.758					52.647	52.647			11	11
																	2.945	2.945			14.52	14.52					45.616	45.616			9	9
																	3.25	3.25			17.265	17.265					54.24	54.24			11	11
																	3.731	3.731			14.428	14.428					45.327	45.327			9	9
																	2.708	2.708			15.937	15.937					50.068	50.068			10	10
																	2.456	2.456			15.269	15.269					47.969	47.969			10	10
																	2.806	2.806			16.676	16.676					52.389	52.389			10	10
																	3.216	3.216			18.571	18.571					58.343	58.343			12	12
																	3.157	3.157			13.151	13.151					41.315	41.315			8	8
																	3.112	3.112			13.448	13.448					42.248	42.248			8	8
																	2.985	2.985			18.872	18.872					59.288	59.288			12	12
																	3.032	3.032			14.086	14.086					44.252	44.252			9	9
																	2.702	2.702			17.545	17.545					55.119	55.119			11	11
																	3.037	3.037			13.195	13.195					41.453	41.453			8	8
																	2.657	2.657			16.374	16.374					51.44	51.44			10	10
																	3.092	3.092			17.668	17.668					55.506	55.506			11	11
																	2.877	2.877			11.951	11.951					37.545	37.545			8	8
																	3.276	3.276			15.719	15.719					49.383	49.383			10	10
																	2.959	2.959			16.222	16.222					50.963	50.963			10	10
																	3.363	3.363			13.381	13.381					42.038	42.038			8	8
																	3.483	3.483			14.75	14.75					46.338	46.338			9	9
																	2.603	2.603			17.296	17.296					54.337	54.337			11	11
																	2.656	2.656			17.556	17.556					55.154	55.154			11	11
																	2.649	2.649			13.301	13.301					41.786	41.786			8	8
																	3.331	3.331			16.878	16.878					53.024	53.024			11	11
																	3.002	3.002			18.442	18.442					57.937	57.937			12	12
																	2.798	2.798			17.075	17.075					53.643	53.643			11	11
																	3.305	3.305			15.188	15.188					47.715	47.715			10	10
																	3.557	3.557			13.281	13.281					41.723	41.723			8	8
																	3.394	3.394			13.532	13.532					42.512	42.512			9	9
																	3.415	3.415			11.846	11.846					37.215	37.215			7	7
																	3.553	3.553			16.795	16.795					52.763	52.763			11	11
																	2.845	2.845			16.091	16.091					50.551	50.551			10	10
																	3.134	3.134			12.497	12.497					39.26	39.26			8	8
																	2.77	2.77			19.614	19.614					61.619	61.619			12	12
																	2.44	2.44			13.442	13.442					42.229	42.229			8	8
																	3.079	3.079			17.002	17.002					53.413	53.413			11	11
																	2.893	2.893			16.306	16.306					51.227	51.227			10	10
																	3.106	3.106			14.386	14.386					45.195	45.195			9	9
																	3.309	3.309			14.376	14.376					45.164	45.164			9	9
																	3.253	3.253			14.835	14.835					46.606	46.606			9	9
																	2.757	2.757			16.067	16.067					50.476	50.476			10	10
																	3.559	3.559			16.368	16.368					51.422	51.422			10	10
																	3.386	3.386			16.383	16.383					51.469	51.469			10	10
																	3.236	3.236			21.44	21.44					67.356	67.356			13	13
																	3.131	3.131			13.183	13.183					41.416	41.416			8	8
																	3.024	3.024			14.67	14.67					46.087	46.087			9	9
																	3.311	3.311			15.805	15.805					49.653	49.653			10	10
																	2.801	2.801			16.81	16.81					52.81	52.81			11	11
																	3.193	3.193			15.457	15.457					48.56	48.56			10	10
																	3.394	3.394			17.322	17.322					54.419	54.419			11	11
																	3.159	3.159			17.429	17.429					54.755	54.755			11	11
																	2.472	2.472			15.079	15.079					47.372	47.372			9	9
																	3.619	3.619			16.084	16.084					50.529	50.529			10	10
																	3.136	3.136			14.052	14.052					44.146	44.146			9	9
																	3.499	3.499			20.885	20.885					65.612	65.612			13	13
																	2.854	2.854			15.777	15.777					49.565	49.565			10	10
																	3.035	3.035			17.003	17.003					53.416	53.416			11	11
																	3.019	3.019			22.61	22.61					71.031	71.031			14	14
																	3.266	3.266			15.719	15.719					49.383	49.383			10	10
																	3.03	3.03			17.159	17.159					53.907	53.907			11	11
																	3.259	3.259			17.564	17.564					55.179	55.179			11	11
																	2.564	2.564			15.955	15.955					50.124	50.124			10	10
																	3.304	3.304			15.629	15.629					49.1	49.1			10	10
																	2.727	2.727			11.967	11.967					37.595	37.595			8	8
																	2.994	2.994			14.752	14.752					46.345	46.345			9	9
																	2.542	2.542			17.456	17.456					54.84	54.84			11	11
																	2.771	2.771			11.7	11.7					36.757	36.757			7	7
																	3.256	3.256			14.495	14.495					45.537	45.537			9	9
																	2.975	2.975			18.619	18.619					58.493	58.493			12	12
																	2.56	2.56			14.323	14.323					44.997	44.997			9	9
																	3.572	3.572			15.325	15.325					48.145	48.145			10	10
																	3.435	3.435			13.755	13.755					43.213	43.213			9	9
																	3.531	3.531			19.101	19.101					60.008	60.008			12	12
																	3.16	3.16			11.521	11.521					36.194	36.194			7	7
																	3.256	3.256			20.871	20.871					65.568	65.568			13	13
																	2.929	2.929			15.896	15.896					49.939	49.939			10	10
																	3.357	3.357			16.813	16.813					52.82	52.82			11	11
																	3.096	3.096			18.489	18.489					58.085	58.085			12	12
																	3.157	3.157			10.993	10.993					34.536	34.536			7	7
																	3.376	3.376			20.268	20.268					63.674	63.674			13	13
																	3.264	3.264			11.949	11.949					37.539	37.539			8	8
																	2.909	2.909			14.403	14.403					45.248	45.248			9	9
																	3.47	3.47			13.729	13.729					43.131	43.131			9	9
																	3.434	3.434			14.58	14.58					45.804	45.804			9	9
																	2.868	2.868			16.524	16.524					51.912	51.912			10	10
																	3.032	3.032			13.709	13.709					43.068	43.068			9	9
																	3.187	3.187			17.962	17.962					56.429	56.429			11	11
																	3.359	3.359			17.293	17.293					54.328	54.328			11	11
																	3.241	3.241			16.765	16.765					52.669	52.669			11	11
																	2.563	2.563			18.209	18.209					57.205	57.205			11	11
																	2.732	2.732			14.724	14.724					46.257	46.257			9	9
																	2.982	2.982			19.859	19.859					62.389	62.389			12	12
																	2.591	2.591			12.817	12.817					40.266	40.266			8	8
																	3.436	3.436			13.39	13.39					42.066	42.066			8	8
																	2.983	2.983			18.499	18.499					58.116	58.116			12	12
																	3.104	3.104			15.164	15.164					47.639	47.639			10	10
																	2.763	2.763			12.582	12.582					39.528	39.528			8	8
																	2.226	2.226			11.845	11.845					37.212	37.212			7	7
																	3.591	3.591			16.189	16.189					50.859	50.859			10	10
																	3.328	3.328			16.433	16.433					51.626	51.626			10	10
																	2.841	2.841			17.039	17.039					53.53	53.53			11	11
																	3.127	3.127			13.415	13.415					42.144	42.144			8	8
																	2.868	2.868			16.849	16.849					52.933	52.933			11	11
																	2.645	2.645			12.372	12.372					38.868	38.868			8	8
																	2.988	2.988			14.553	14.553					45.72	45.72			9	9
																	3.071	3.071			15.868	15.868					49.851	49.851			10	10
																	2.746	2.746			15.996	15.996					50.253	50.253			10	10
																	3.412	3.412			14.885	14.885					46.763	46.763			9	9
																	2.687	2.687			16.255	16.255					51.067	51.067			10	10
																	2.793	2.793			15.647	15.647					49.157	49.157			10	10
																	2.83	2.83			18.773	18.773					58.977	58.977			12	12
																	3.143	3.143			16.472	16.472					51.748	51.748			10	10
																	3.369	3.369			19.329	19.329					60.724	60.724			12	12
																	2.415	2.415			11.4	11.4					35.814	35.814			7	7
																	2.904	2.904			13.66	13.66					42.914	42.914			9	9
																	2.738	2.738			12.172	12.172					38.239	38.239			8	8
																	2.917	2.917			16.461	16.461					51.714	51.714			10	10
																	2.981	2.981			14.94	14.94					46.935	46.935			9	9
																	3.445	3.445			17.418	17.418					54.72	54.72			11	11
																	3.072	3.072			11.397	11.397					35.805	35.805			7	7
																	3.584	3.584			17.237	17.237					54.152	54.152			11	11
																	3.251	3.251			15.939	15.939					50.074	50.074			10	10
																	3.612	3.612			12.834	12.834					40.319	40.319			8	8
																	3.069	3.069			14.63	14.63					45.962	45.962			9	9
																	3.09	3.09			15.611	15.611					49.043	49.043			10	10
																	3.124	3.124			15.804	15.804					49.65	49.65			10	10
																	2.836	2.836			16.763	16.763					52.663	52.663			11	11
																	2.747	2.747			14.201	14.201					44.614	44.614			9	9
																	2.729	2.729			20.071	20.071					63.055	63.055			13	13
																	3.258	3.258			14.584	14.584					45.817	45.817			9	9
																	3.331	3.331			14.262	14.262					44.805	44.805			9	9
																	3.172	3.172			15.849	15.849					49.791	49.791			10	10
																	3.23	3.23			16.178	16.178					50.825	50.825			10	10
																	2.542	2.542			16.053	16.053					50.432	50.432			10	10
																	3.516	3.516			16.204	16.204					50.906	50.906			10	10
																	3.53	3.53			16.685	16.685					52.417	52.417			10	10
																	2.641	2.641			14.763	14.763					46.379	46.379			9	9
																	3.037	3.037			18.108	18.108					56.888	56.888			11	11
																	2.59	2.59			12.248	12.248					38.478	38.478			8	8
																	2.639	2.639			16.183	16.183					50.84	50.84			10	10
																	3.307	3.307			18.67	18.67					58.654	58.654			12	12
																	2.641	2.641			16.589	16.589					52.116	52.116			10	10
																	2.815	2.815			13.552	13.552					42.575	42.575			9	9
																	2.981	2.981			13.292	13.292					41.758	41.758			8	8
																	2.59	2.59			15.944	15.944					50.09	50.09			10	10
																	3.496	3.496			16.409	16.409					51.55	51.55			10	10
																	3.005	3.005			14.294	14.294					44.906	44.906			9	9
																	2.793	2.793			16.324	16.324					51.283	51.283			10	10
																	2.63	2.63			25.089	25.089					78.819	78.819			16	16
																	3.512	3.512			15.451	15.451					48.541	48.541			10	10
																	2.459	2.459			15.679	15.679					49.257	49.257			10	10
																	3.462	3.462			16.338	16.338					51.327	51.327			10	10
																	3.185	3.185			17.247	17.247					54.183	54.183			11	11
																	2.506	2.506			15.728	15.728					49.411	49.411			10	10
																	3.223	3.223			20.878	20.878					65.59	65.59			13	13
																	3.012	3.012			15.528	15.528					48.783	48.783			10	10
																	2.744	2.744			14.687	14.687					46.141	46.141			9	9
																	3.002	3.002			11.829	11.829					37.162	37.162			7	7
																	3.028	3.028			17.816	17.816					55.971	55.971			11	11
																	3.035	3.035			17.372	17.372					54.576	54.576			11	11
																	3.005	3.005			16.345	16.345					51.349	51.349			10	10
																	3.062	3.062			11.954	11.954					37.555	37.555			8	8
																	3.242	3.242			17.316	17.316					54.4	54.4			11	11
																	3.335	3.335			13.412	13.412					42.135	42.135			8	8
																	3.152	3.152			17.175	17.175					53.957	53.957			11	11
																	3.285	3.285			16.23	16.23					50.988	50.988			10	10
																	3.228	3.228			21.123	21.123					66.36	66.36			13	13
																	3.285	3.285			15.416	15.416					48.431	48.431			10	10
																	3.385	3.385			17.191	17.191					54.007	54.007			11	11
																	3.028	3.028			17.503	17.503					54.987	54.987			11	11
																	3.154	3.154			16.669	16.669					52.367	52.367			10	10
																	3.498	3.498			16.399	16.399					51.519	51.519			10	10
																	3.175	3.175			16.656	16.656					52.326	52.326			10	10
																	3.271	3.271			14.351	14.351					45.085	45.085			9	9
																	3.323	3.323			12.667	12.667					39.795	39.795			8	8
																	3.371	3.371			15.201	15.201					47.755	47.755			10	10
																	3.048	3.048			12.241	12.241					38.456	38.456			8	8
																	3.371	3.371			24.556	24.556					77.145	77.145			15	15
																	3.342	3.342			15.934	15.934					50.058	50.058			10	10
																	3.748	3.748			11.603	11.603					36.452	36.452			7	7
																	3.733	3.733			17.855	17.855					56.093	56.093			11	11
																	3.753	3.753			14.721	14.721					46.247	46.247			9	9
																	3.054	3.054			16.267	16.267					51.104	51.104			10	10
																	2.978	2.978			13.618	13.618					42.782	42.782			9	9
																	3.184	3.184			15.827	15.827					49.722	49.722			10	10
																	3.265	3.265			13.342	13.342					41.915	41.915			8	8
																	3.014	3.014			17.805	17.805					55.936	55.936			11	11
																	3.153	3.153			17.005	17.005					53.423	53.423			11	11
																	3.805	3.805			18.308	18.308					57.516	57.516			12	12
																	3.304	3.304			15.679	15.679					49.257	49.257			10	10
																	3.402	3.402			19.845	19.845					62.345	62.345			12	12
																	3.452	3.452			16.382	16.382					51.466	51.466			10	10
																	3.425	3.425			12.531	12.531					39.367	39.367			8	8
																	3.385	3.385			17.856	17.856					56.096	56.096			11	11
																	3.385	3.385			15.959	15.959					50.137	50.137			10	10
																	3.678	3.678			16.025	16.025					50.344	50.344			10	10
																	3.856	3.856			15.143	15.143					47.573	47.573			10	10
																	3.245	3.245			11.601	11.601					36.446	36.446			7	7
																	3.407	3.407			15.711	15.711					49.358	49.358			10	10
																	3.321	3.321			16.889	16.889					53.058	53.058			11	11
																	3.74	3.74			18.419	18.419					57.865	57.865			12	12
																	3.543	3.543			13.228	13.228					41.557	41.557			8	8
																	3.641	3.641			12.221	12.221					38.393	38.393			8	8
																	3.634	3.634			14.516	14.516					45.603	45.603			9	9
																	3.494	3.494			12.046	12.046					37.844	37.844			8	8
																	3.206	3.206			15.055	15.055					47.297	47.297			9	9
																	2.81	2.81			19.566	19.566					61.468	61.468			12	12
																	2.811	2.811			12.643	12.643					39.719	39.719			8	8
																	3.174	3.174			16.586	16.586					52.106	52.106			10	10
																	3.692	3.692			13.521	13.521					42.477	42.477			8	8
																	3.338	3.338			16.023	16.023					50.338	50.338			10	10
																	3.135	3.135			12.061	12.061					37.891	37.891			8	8
																	3.671	3.671			17.559	17.559					55.163	55.163			11	11
																	3.049	3.049			18.736	18.736					58.861	58.861			12	12
																	3.795	3.795			14.874	14.874					46.728	46.728			9	9
																	2.509	2.509			16.452	16.452					51.685	51.685			10	10
																	3.284	3.284			11.833	11.833					37.174	37.174			7	7
																	3.901	3.901			16.913	16.913					53.134	53.134			11	11
																	3.288	3.288			15.605	15.605					49.025	49.025			10	10
																	3.991	3.991			11.611	11.611					36.477	36.477			7	7
																	3.016	3.016			13.233	13.233					41.573	41.573			8	8
																	3.037	3.037			15.351	15.351					48.227	48.227			10	10
																	3.273	3.273			19.7	19.7					61.889	61.889			12	12
																	3.392	3.392			15.696	15.696					49.31	49.31			10	10
																	3.227	3.227			13.459	13.459					42.283	42.283			8	8
																	3.649	3.649			15.049	15.049					47.278	47.278			9	9
																	3.839	3.839			16.828	16.828					52.867	52.867			11	11
																	3.723	3.723			15.804	15.804					49.65	49.65			10	10
																	3.469	3.469			16.376	16.376					51.447	51.447			10	10
																	3.282	3.282			12.611	12.611					39.619	39.619			8	8
																	3.563	3.563			15.605	15.605					49.025	49.025			10	10
																	3.646	3.646			15.24	15.24					47.878	47.878			10	10
																	3.911	3.911			16.338	16.338					51.327	51.327			10	10
																	3.708	3.708			11.944	11.944					37.523	37.523			8	8
																	3.661	3.661			17.617	17.617					55.345	55.345			11	11
																	3.768	3.768			16.908	16.908					53.118	53.118			11	11
																	3.582	3.582			16.626	16.626					52.232	52.232			10	10
																	3.842	3.842			15.466	15.466					48.588	48.588			10	10
																	3.861	3.861			16.654	16.654					52.32	52.32			10	10
																	3.612	3.612			12.461	12.461					39.147	39.147			8	8
																	3.244	3.244			18.826	18.826					59.144	59.144			12	12
																	3.565	3.565			17.799	17.799					55.917	55.917			11	11
																	3.334	3.334			16.961	16.961					53.285	53.285			11	11
																	3.451	3.451			19.832	19.832					62.304	62.304			12	12
																	3.173	3.173			16.588	16.588					52.113	52.113			10	10
																	3.698	3.698			14.168	14.168					44.51	44.51			9	9
																	3.582	3.582			12.733	12.733					40.002	40.002			8	8
																	3.652	3.652			13.623	13.623					42.798	42.798			9	9
																	3.802	3.802			15.857	15.857					49.816	49.816			10	10
																	3.79	3.79			15.839	15.839					49.76	49.76			10	10
																	3.65	3.65			17.194	17.194					54.017	54.017			11	11
																	3.585	3.585			12.812	12.812					40.25	40.25			8	8
																	3.686	3.686			17.778	17.778					55.851	55.851			11	11
																	3.485	3.485			16.725	16.725					52.543	52.543			11	11
																	3.585	3.585			11.772	11.772					36.983	36.983			7	7
																	3.884	3.884			16.395	16.395					51.506	51.506			10	10
																	3.769	3.769			13.779	13.779					43.288	43.288			9	9
																	3.603	3.603			15.393	15.393					48.359	48.359			10	10
																	3.583	3.583			16.086	16.086					50.536	50.536			10	10
																	3.877	3.877			12.255	12.255					38.5	38.5			8	8
																	3.742	3.742			12.554	12.554					39.44	39.44			8	8
																	3.346	3.346			13.66	13.66					42.914	42.914			9	9
																	3.694	3.694			16.725	16.725					52.543	52.543			11	11
																	3.543	3.543			16.735	16.735					52.575	52.575			11	11
																	3.957	3.957			15.134	15.134					47.545	47.545			10	10
																	3.105	3.105			16.215	16.215					50.941	50.941			10	10
																	2.98	2.98			16.693	16.693					52.443	52.443			10	10
																	3.499	3.499			11.783	11.783					37.017	37.017			7	7
																	3.642	3.642			15.571	15.571					48.918	48.918			10	10
																	3.178	3.178			19.464	19.464					61.148	61.148			12	12
																	3.015	3.015			14.798	14.798					46.489	46.489			9	9
																	3.164	3.164			11.838	11.838					37.19	37.19			7	7
																	3.199	3.199			17.514	17.514					55.022	55.022			11	11
																	3.064	3.064			18.973	18.973					59.605	59.605			12	12
																	2.865	2.865			15.073	15.073					47.353	47.353			9	9
																	3.323	3.323			16.685	16.685					52.417	52.417			10	10
																	3.215	3.215			21.556	21.556					67.72	67.72			14	14
																	3.058	3.058			14.805	14.805					46.511	46.511			9	9
																	3.154	3.154			13.666	13.666					42.933	42.933			9	9
																	3.47	3.47			14.805	14.805					46.511	46.511			9	9
																	2.892	2.892			16.042	16.042					50.397	50.397			10	10
																	3.206	3.206			17.876	17.876					56.159	56.159			11	11
																	3.522	3.522			15.959	15.959					50.137	50.137			10	10
																	3.063	3.063			18.618	18.618					58.49	58.49			12	12
																	3.091	3.091			17.347	17.347					54.497	54.497			11	11
																	3.212	3.212			14.455	14.455					45.412	45.412			9	9
																	3.16	3.16			14.832	14.832					46.596	46.596			9	9
																	3.06	3.06			14.832	14.832					46.596	46.596			9	9
																	3.303	3.303			18.283	18.283					57.438	57.438			11	11
																	2.89				12.871						40.435				8
																	2.643				10.433						32.776				7
																	2.655				11.785						37.024				7
																	3.329				9.992						31.391				6
																	3.634				7.756						24.366				5
																	2.86				10.123						31.802				6
																	2.995				9.845						30.929				6
																	2.788				10.253						32.211				6
																	2.922				8.875						27.882				6
																	3.234				14.927						46.895				9
																	2.245				12.188						38.29				8
																	3.233				11.054						34.727				7
																	3.03				11.184						35.136				7
																	2.68				11.063						34.755				7
																	2.829				8.99						28.243				6
																	2.788				9.394						29.512				6
																	2.825				11.825						37.149				7
																	2.942				8.143						25.582				5
																	2.785				9.654						30.329				6
																	2.869				9.438						29.65				6
																	2.76				9.163						28.786				6
																	3.082				8.485						26.656				5
																	2.91				12.308						38.667				8
																	2.938				6.72						21.112				4
																	3.011				8.844						27.784				6
																	3.258				12.33						38.736				8
																	3.024				8.645						27.159				5
																	3.195				8.833						27.75				6
																	2.935				8.638						27.137				5
																	3.471				11.698						36.75				7
																	3.075				8.94						28.086				6
																	3.133				7.271						22.843				5
																	3.166				10.463						32.87				7
																	2.823				10.571						33.21				7
																	2.663				10.09						31.699				6
																	2.855				9.802						30.794				6
																	3.038				9.841						30.916				6
																	3.037				9.7						30.473				6
																	2.771				12.374						38.874				8
																	3.35				11.581						36.383				7
																	2.67				13.407						42.119				8
																	2.904				11.36						35.688				7
																	2.52				11.544						36.267				7
																	2.933				7.9						24.819				5
																	2.803				11.179						35.12				7
																	3.069				10.703						33.624				7
																	2.91				13.504						42.424				8
																	2.79				11.281						35.44				7
																	3.083				12.832						40.313				8
																	2.333				12.629						39.675				8
																	2.595				9.832						30.888				6
																	3.106				11.762						36.951				7
																	2.656				12.041						37.828				8
																	2.804				11.855						37.244				7
																	3.046				10.43						32.767				7
																	2.725				13.207						41.491				8
																	2.687				8.881						27.9				6
																	2.546				10.283						32.305				6
																	3.327				9.137						28.705				6
																	2.626				8.224						25.836				5
																	3.317				12.861						40.404				8
																	2.883				8.419						26.449				5
																	2.862				10.696						33.602				7
																	2.756				7.749						24.344				5
																	2.463				9.431						29.628				6
																	2.626				12.211						38.362				8
																	2.465				7.173						22.535				5
																	2.886				9.766						30.681				6
																	2.728				11.126						34.953				7
																	2.427				5.158						16.204				3
																	2.771				9.323						29.289				6
																	2.673				10.609						33.329				7
																	2.734				8.261						25.953				5
																	2.702				8.992						28.249				6
																	2.726				10.678						33.546				7
																	2.801				11.627						36.527				7
																	2.612				10.781						33.87				7
																	2.848				11.982						37.643				8
																	2.812				12.745						40.04				8
																	2.63				11.797						37.061				7
																	2.937				10.365						32.563				7
																	3.119				9.903						31.111				6
																	2.704				8.923						28.032				6
																	3.494				9.822						30.857				6
																	2.832				12.089						37.979				8
																	3.381				7.438						23.367				5
																	2.952				10.342						32.49				6
																	2.301				8.442						26.521				5
																	2.982				9.139						28.711				6
																	2.959				10.08						31.667				6
																	2.72				8.772						27.558				6
																	2.751				10.827						34.014				7
																	2.955				10.429						32.764				7
																	2.892				9.803						30.797				6
																	3.187				7.774						24.423				5
																	2.76				10.621						33.367				7
																	2.975				9.811						30.822				6
																	2.439				9.723						30.546				6
																	3.367				11.588						36.405				7
																	2.595				12.719						39.958				8
																	3.136				7.892						24.793				5
																	2.858				11.467						36.025				7
																	2.832				8.27						25.981				5
																	3.119				10.625						33.379				7
																	2.605				9.717						30.527				6
																	3.414				7.38						23.185				5
																	2.318				9.524						29.921				6
																	3.155				13.006						40.86				8
																	3.176				10.628						33.389				7
																	3.015				7.52						23.625				5
																	2.977				8.64						27.143				5
																	2.717				10.745						33.756				7
																	2.944				10.284						32.308				6
																	2.904				14.362						45.12				9
																	3.061				8.522						26.773				5
																	2.966				9.885						31.055				6
																	2.376				11.521						36.194				7
																	2.782				11.077						34.799				7
																	2.923				5.661						17.785				4
																	2.535				10.873						34.159				7
																	3.218				10.199						32.041				6
																	3.095				7.855						24.677				5
																	2.699				8.747						27.48				5
																	2.769				7.132						22.406				4
																	2.854				10.009						31.444				6
																	2.831				10.256						32.22				6
																	2.671				13.327						41.868				8
																	3.13				10.389						32.638				7
																	3.139				9.89						31.07				6
																	3.03				11.17						35.092				7
																	3.232				8.339						26.198				5
																	2.997				10.932						34.344				7
																	3.304				12.965						40.731				8
																	2.852				9.592						30.134				6
																	2.592				8.755						27.505				6
																	2.693				7.803						24.514				5
																	2.83				11.745						36.898				7
																	2.956				11.46						36.003				7
																	2.944				9.458						29.713				6
																	2.477				7.978						25.064				5
																	3.181				10.654						33.471				7
																	3.045				9.73						30.568				6
																	2.577				9.742						30.605				6
																	3.022				11.647						36.59				7
																	2.981				10.782						33.873				7
																	3.288				11.279						35.434				7
																	2.721				9.799						30.784				6
																	3.003				6.789						21.328				4
																	3.152				9.192						28.878				6
																	3.316				9.045						28.416				6
																	3.005				12.706						39.917				8
																	3.004				8.931						28.058				6
																	3.043				10.338						32.478				6
																	2.438				10.711						33.65				7
																	2.819				10.783						33.876				7
																	3.375				6.925						21.756				4
																	3.009				13.958						43.85				9
																	2.665				8.769						27.549				6
																	3.062				10.299						32.355				6
																	2.845				9.576						30.084				6
																	2.812				8.377						26.317				5
																	3.35				8.924						28.036				6
																	2.748				11.456						35.99				7
																	3.049				11.328						35.588				7
																	2.429				10.836						34.042				7
																	2.38				13.19						41.438				8
																	3.001				7.197						22.61				5
																	2.634				9.768						30.687				6
																	2.775				9.903						31.111				6
																	3.101				11.095						34.856				7
																	2.883				12.131						38.111				8
																	2.663				5.351						16.811				3
																	2.813				11.673						36.672				7
																	2.519				9.31						29.248				6
																	2.784				8.508						26.729				5
																	3.267				9.094						28.57				6
																	3.015				8.829						27.737				6
																	2.847				12.364						38.843				8
																	2.57				10.174						31.963				6
																	3.076				10.156						31.906				6
																	3.124				10.884						34.193				7
																	3.241				11.36						35.688				7
																	2.86				8.853						27.813				6
																	2.882				9.172						28.815				6
																	3.087				9.046						28.419				6
																	3.161				12.657						39.763				8
																	3.192				10.313						32.399				6
																	3				10.881						34.184				7
																	2.629				9.82						30.85				6
																	2.934				9.548						29.996				6
																	2.558				10.437						32.789				7
																	2.398				8.471						26.612				5
																	3.002				8.11						25.478				5
																	2.48				11.005						34.573				7
																	2.497				10.023						31.488				6
																	2.934				6.512						20.458				4
																	3.248				10.689						33.58				7
																	2.831				11.082						34.815				7
																	3.26				10.058						31.598				6
																	3.324				11.372						35.726				7
																	3.132				9.2						28.903				6
																	3.068				9.897						31.092				6
																	3.014				11.687						36.716				7
																	2.947				6.632						20.835				4
																	2.861				10.035						31.526				6
																	2.902				10.407						32.695				7
																	2.465				7.667						24.087				5
																	2.788				11.223						35.258				7
																	2.537				9.661						30.351				6
																	2.988				9.944						31.24				6
																	2.759				10.604						33.313				7
																	3.038				9.075						28.51				6
																	2.686				9.993						31.394				6
																	2.93				9.613						30.2				6
																	3.336				9.688						30.436				6
																	2.713				12.922						40.596				8
																	3.204				8.373						26.305				5
																	3.178				12.09						37.982				8
																	3.078				8.146						25.591				5
																	2.813				8.723						27.404				5
																	3.042				10.176						31.969				6
																	2.8				10.518						33.043				7
																	2.955				10.999						34.554				7
																	3.185				11.217						35.239				7
																	3.589				11.651						36.603				7
																	3.239				7.773						24.42				5
																	3.033				9.566						30.052				6
																	2.69				13.823						43.426				9
																	2.685				10.352						32.522				7
																	2.999				9.913						31.143				6
																	2.957				11.337						35.616				7
																	2.808				8.511						26.738				5
																	3.108				9.461						29.723				6
																	2.729				8.721						27.398				5
																	2.946				12.752						40.062				8
																	2.941				10.791						33.901				7
																	2.848				8.921						28.026				6
																	2.843				11.581						36.383				7
																	2.682				12.179						38.261				8
																	2.787				11.699						36.753				7
																	2.875				12.437						39.072				8
																	2.982				12.108						38.038				8
																	3.338				10.284						32.308				6
																	3.066				8.507						26.726				5
																	2.766				8.31						26.107				5
																	3.425				10.205						32.06				6
																	2.805				11.083						34.818				7
																	3.159				9.415						29.578				6
																	3.088				9.574						30.078				6
																	2.725				10.745						33.756				7
																	2.765				8.727						27.417				5
																	2.845				11.718						36.813				7
																	2.964				11.67						36.662				7
																	2.375				8.637						27.134				5
																	2.991				11.524						36.204				7
																	2.834				10.475						32.908				7
																	2.938				9.711						30.508				6
																	3.166				7.484						23.512				5
																	3.158				8.09						25.415				5
																	2.914				10.007						31.438				6
																	2.853				11.447						35.962				7
																	2.881				9.935						31.212				6
																	2.956				13.198						41.463				8
																	2.689				10.43						32.767				7
																	3.368				10.425						32.751				7
																	2.807				12.078						37.944				8
																	3.021				10.129						31.821				6
																	3.281				9.356						29.393				6
																	2.894				8.52						26.766				5
																	2.749				12.295						38.626				8
																	2.621				9.745						30.615				6
																	2.498				9.168						28.802				6
																	2.862				9.861						30.979				6
																	2.751				8.884						27.91				6
																	2.808				11.956						37.561				8
																	3.241				9.286						29.173				6
																	3.264				8.376						26.314				5
																	2.463				11.164						35.073				7
																	2.878				8.7						27.332				5
																	2.764				8.477						26.631				5
																	2.813				11.296						35.487				7
																	2.635				7.706						24.209				5
																	2.987				10.842						34.061				7
																	2.843				9.371						29.44				6
																	3.007				11.722						36.826				7
																	2.714				7.584						23.826				5
																	2.742				12.086						37.969				8
																	3.031				13.414						42.141				8
																	3.316				11.475						36.05				7
																	2.929				7.034						22.098				4
																	3.248				11.115						34.919				7
																	2.77				12.594						39.565				8
																	2.521				10.831						34.027				7
																	2.699				9.726						30.555				6
																	3.125				10.449						32.827				7
																	3.028				9.805						30.803				6
																	2.77				9.051						28.435				6
																	2.969				10.887						34.203				7
																	2.393				10.202						32.051				6
																	3.156				10.413						32.713				7

## Sheet: Fig. 2
AFM images																Source data of plots
a	7 min					13 min					20min					c	0min			7min			13min			20min			33min			40min			67min			73min
																	Distance (nm)	Height (nm)		Distance (nm)	Height (nm)		Distance (nm)	Height (nm)		Distance (nm)	Height (nm)		Distance (nm)	Height (nm)		Distance (nm)	Height (nm)		Distance (nm)	Height (nm)		Distance (nm)	Height (nm)
																	0	0.03293		0	0.03028		0	0.23632		0	0.16912		0	0.06208		0	0.09739		0	0.0291		0	0.11128
																	3.31184	0.10638		2.91154	0.03028		2.60994	0.23632		2.91154	0.16912		2.74503	0.06208		2.99935	0.09739		3.16734	0.0291		2.91154	0.11128
																	6.62369	0.08099		5.82309	0.09795		5.21989	0.113		5.82309	0.2804		5.49006	0.16118		5.9987	0.03004		6.33468	1.05556		5.82309	0.33657
																	9.93553	0.01046		8.73463	0.1445		7.82983	0.09		8.73463	0.00484		8.23509	0.01025		8.99805	1.3161		9.50203	3.22798		8.73463	0.72444
																	13.2474	0.01935		11.6462	0.08395		10.4398	0.45256		11.6462	2.0457		10.9801	0.82998		11.9974	3.57784		12.6694	3.11306		11.6462	3.35076
																	16.5592	0.11326		14.5577	0.02221		13.0497	1.22726		14.5577	1.62629		13.7251	2.85025		14.9967	2.24721		15.8367	2.59115		14.5577	2.24687
																	19.8711	0.08357		17.4693	0.90275		15.6597	1.01567		17.4693	1.35231		16.4702	3.20014		17.9961	-0.21548		19.004	-0.98992		17.4693	0.05237
																	23.1829	0.18823		20.3808	3.00876		18.2696	1.58035		20.3808	0.14763		19.2152	-1.98356		20.9954	-1.30312		22.1714	0.13164		20.3808	-0.94027
																	26.4947	0.08341		23.2923	2.05978		20.8796	3.18221		23.2923	0.9724		21.9602	-1.12672		23.9948	2.25713		25.3387	2.35649		23.2923	2.306
																	29.8066	0.12241		26.2039	0.08407		23.4895	3.27272		26.2039	2.00814		24.7053	0.32408		26.9941	3.1999		28.5061	3.21261		26.2039	3.33077
																	33.1184	0.06886		29.1154	0.24938		26.0994	1.03531		29.1154	2.67368		27.4503	2.24784		29.9935	2.1295		31.6734	2.20492		29.1154	1.8966
																	36.4303	0.2494		32.027	0.16174		28.7094	0.65717		32.027	2.75413		30.1953	3.17276		32.9928	0.10148		34.8408	0.09738		32.027	0.82671
																	39.7421	0.04273		34.9385	0.04713		31.3193	0.16629		34.9385	0.24399		32.9404	0.13441		35.9922	0.22712		38.0081	0.22612		34.9385	0.06245
																				37.8501	0.05153		33.9293	0.25849		37.8501	0.07855		35.6854	0.01357		38.9915	0.06426		41.1754	0.13833		37.8501	0.08294
	27 min					33 min					40 min									40.7616	-0.14347		36.5392	0.04315		40.7616	0.11032		38.4304	0.38013		41.9909	0.06411					40.7616	0.02151
																							39.1492	0.03964					41.1754	0.21791		41.1754	0.21791
b	10 min					17 min					36 min
																43 min
c	0 min					7 min					13 min
																20 min
	33 min					40 min					67 min
																73 min

## Sheet: Fig. 3
AFM images																Source data of plots
a	(i)					(ii)					(iii)					a	(i)			(ii)			(iii)			(iv)		(v)
																	Distance (nm)	Height (nm)		Distance (nm)	Height (nm)		Distance (nm)	Height (nm)		Height (nm)		Diameter (nm)
																	0	-0.21457		0	0		0	-0.10559		2.718		6.13
																	2.22371	-0.10624		7.4897	-0.11996		0.86599	-0.11498		2.796		5.72
																	4.44741	-0.0985		14.9794	0.01704		1.73198	-0.01717		3.153		5.3
																	6.67112	-0.23648		22.4691	0.01087		2.59798	0.01035		3.304		6.54
																	8.89482	-0.27915		29.9588	0.22975		3.46397	0.00822		2.738		5.92
																	11.1185	-0.16871		37.4485	-0.00589		4.32996	-0.0924		3.101		4.92
																	13.3422	-0.21235		44.9382	0.11943		5.19595	-0.02879		3.261		5.63
																	15.5659	-0.0531		52.4279	0.11588		6.06194	0.14968		2.962		5.44
																	17.7896	-0.05005		59.9176	0.07124		6.92794	0.07642		2.706		4.76
																	20.0133	-0.15123		67.4073	-0.000378182		7.79393	0.06294		2.968		5.15
																	22.237	-0.19066		74.897	-0.13522		8.65992	0.03846		2.864		4.76
																	24.4608	-0.07004		82.3867	0.11592		9.52591	0.06043		2.95		5.37
Confocal images																	26.6845	0.44836		89.8764	0.39577		10.3919	0.02186		2.746		5.53
b																	28.9082	1.26678		97.3661	0.09126		11.2579	0.02102		2.929		5.06
																	31.1319	1.98333		104.856	0.16245		12.1239	0.07174		3.192		5.13
																	33.3556	3.62654		112.346	0.13589		12.9899	0.09365		2.694		6.31
																	35.5793	3.84889		119.835	0.04497		13.8559	0.03336		2.988		5.98
																	37.803	4.03234		127.325	0.14731		14.7219	0.06652		3.074		5.92
																	40.0267	4.72502		134.815	-0.00863		15.5878	0.10327		2.956		5.31
																	42.2504	5.27638		142.304	0.0642		16.4538	0.12071		2.872		5.84
																	44.4741	5.4697		149.794	-0.14031		17.3198	0.06484		3.02		5.73
																	46.6978	5.24497		157.284	-0.00684		18.1858	0.06735		3.179		5.4
																	48.9215	5.0451		164.774	-0.09084		19.0518	0.05781		2.72		6.38
																	51.1452	4.55831		172.263	-0.04028		19.9178	0.04406		3.255		5.23
																	53.3689	4.44679		179.753	0.08188		20.7838	0.13849
																	55.5926	4.33619		187.243	0.09203		21.6498	0.13849
																	57.8163	4.11933		194.732	0.13771		22.5158	0.66876
																	60.04	4.29921		202.222	0.02242		23.3818	2.38648
																	62.2637	4.72178		209.712	0.18803		24.2478	3.19613
																	64.4874	5.29557		217.201	-0.00137		25.1138	3.58882
																	66.7112	5.05294		224.691	0.1267		25.9798	3.66879
																	68.9349	5.17305		232.181	0.07568		26.8457	3.69309
																	71.1586	4.43601		239.671	-0.05136		27.7117	3.6337
																	73.3823	4.31019		247.16	0.31336		28.5777	3.52201
																	75.606	4.95667		254.65	0.17021		29.4437	3.14193
																	77.8297	5.22988		262.14	0.31778		30.3097	2.93663
																	80.0534	5.08115		269.629	0.31002		31.1757	2.65007
																	82.2771	4.13138		277.119	0.17179		32.0417	2.13953
																	84.5008	4.32969		284.609	0.2164		32.9077	1.72043
																	86.7245	4.84154		292.098	0.12591		33.7737	1.5428
																	88.9482	5.03723		299.588	0.18774		34.6397	1.5919
																	91.1719	4.92462		307.078	1.46307		35.5057	1.32462
																	93.3956	4.8476		314.567	3.45884		36.3717	2.17982
																	95.6193	4.60875		322.057	4.53435		37.2377	3.24399
																	97.843	4.8402		329.547	4.74318		38.1037	3.56686
																	100.067	4.90843		337.037	4.78088		38.9696	3.84145
																	102.29	5.06712		344.526	5.28427		39.8356	6.66377
																	104.514	5.23842		352.016	5.10873		40.7016	7.88459
																	106.738	5.20345		359.506	5.07796		41.5676	8.06718
																	108.962	4.87506		366.995	5.14643		42.4336	8.03348
																	111.185	5.17562		374.485	5.10973		43.2996	7.49891
																	113.409	5.19841		381.975	4.82565		44.1656	6.85697
																	115.633	5.02919		389.465	5.24712		45.0316	5.97506
																	117.856	4.90285		396.954	5.01729		45.8976	5.47315
																	120.08	4.98934		404.444	4.76263		46.7636	5.11714
																	122.304	5.23321		411.934	5.27169		47.6296	5.11559
																	124.528	5.58955		419.423	5.25683		48.4956	5.06022
																	126.751	5.05534		426.913	4.99421		49.3615	4.85659
																	128.975	5.05288		434.403	5.26857		50.2275	4.78538
																	131.199	4.46632		441.892	5.19384		51.0935	5.24029
																	133.422	4.21172		449.382	4.93462		51.9595	5.03779
																	135.646	3.84098		456.872	5.14248		52.8255	5.52802
																	137.87	3.35789		464.362	5.09728		53.6915	5.76944
																	140.093	2.54722		471.851	5.13326		54.5575	5.22708
																	142.317	2.25271		479.341	5.15151		55.4235	5.51901
																	144.541	1.39084		486.831	4.98353		56.2895	5.48145
																	146.764	1.02024		494.32	4.73264		57.1555	5.42754
																	148.988	0.4671		501.81	4.7613		58.0215	5.70746
																	151.212	0.25829		509.3	4.85716		58.8875	5.2332
																	153.436	0.06444		516.789	5.5043		59.7535	5.76033
																	155.659	0.02693		524.279	5.25628		60.6194	5.40756
																	157.883	0.05673		531.769	5.17072		61.4854	5.01494
																	160.107	-0.09512		539.259	5.06461		62.3514	4.66439
																	162.331	-0.14537		546.748	4.97333		63.2174	4.6398
																	164.554	0.04635		554.238	5.05991		64.0834	4.64266
																	166.778	-0.00292		561.728	5.35827		64.9494	4.84205
																	169.002	-0.08141		569.217	5.317		65.8154	5.064
																	171.225	-0.09845		576.707	5.33997		66.6814	5.22537
																	173.449	-0.07466		584.197	5.08287		67.5474	5.75419
																	175.673	-0.20154		591.687	4.96209		68.4134	6.42005
																				599.176	4.95625		69.2793	6.5926
																				606.666	4.91462		70.1453	6.55535
																				614.156	4.91278		71.0113	6.51172
																				621.645	4.78784		71.8773	6.63348
																				629.135	5.00294		72.7433	6.92306
																				636.625	5.0841		73.6093	6.88799
																				644.115	5.3153		74.4753	7.04698
																				651.604	5.32147		75.3413	7.16454
																				659.094	5.16302		76.2073	6.14901
																				666.584	4.9565		77.0733	4.86686
																				674.073	4.81359		77.9393	5.1675
																				681.563	5.04453		78.8053	5.01997
																				689.053	5.30008		79.6713	5.08391
																				696.542	4.97734		80.5373	4.91263
																				704.032	5.05157		81.4032	4.75267
																				711.522	5.13225		82.2692	4.49512
																				719.011	5.0359		83.1352	4.4707
																				726.501	4.95007		84.0012	4.36914
																				733.991	5.01486		84.8672	5.16646
																				741.481	5.2471		85.7332	4.79273
																				748.97	5.0138		86.5992	5.07202
																				756.46	5.00121		87.4652	5.16531
																				763.95	5.1596		88.3312	5.94927
																				771.439	5.20802		89.1972	6.9215
																				778.929	5.16897		90.0632	7.01056
																				786.419	5.53792		90.9292	6.79891
																				793.909	5.00834		91.7951	6.78822
																				801.398	4.9788		92.6611	6.8721
																				808.888	5.10125		93.5271	6.97552
																				816.378	5.23311		94.3931	6.98596
																				823.867	5.87025		95.2591	7.07603
																				831.357	5.55377		96.1251	7.11333
																				838.847	5.48752		96.9911	6.75777
																				846.336	5.41328		97.8571	6.05558
																				853.826	5.10696		98.7231	6.014
																				861.316	4.75804		99.5891	5.83929
																				868.806	3.4444		100.455	5.81401
																				876.295	1.7759		101.321	5.40427
																				883.785	1.23328		102.187	5.44509
																				891.275	0.61238		103.053	5.90835
																				898.764	0.47671		103.919	5.51798
																				906.254	0.54816		104.785	5.42744
																				913.744	0.72159		105.651	5.91571
																				921.234	0.42681		106.517	6.29435
																				928.723	0.61282		107.383	6.42524
																				936.213	0.5554		108.249	6.32259
																				943.703	0.50224		109.115	6.144
																				951.192	0.44977		109.981	6.43699
																				958.682	0.46267		110.847	6.44106
																				966.172	0.62168		111.713	6.16677
																				973.661	0.80505		112.579	6.09767
																				981.151	0.75518		113.445	6.09416
																				988.641	0.65205		114.311	5.87369
																				996.131	0.48784		115.177	5.66324
																				1003.62	0.69419		116.043	5.7107
																				1011.11	0.68041		116.909	5.62856
																				1018.6	0.74504		117.775	5.72643
																				1026.09	0.95163		118.641	5.97514
																				1033.58	0.49683		119.507	5.6471
																				1041.07	0.46778		120.373	5.46147
																				1048.56	0.4347		121.239	5.03749
																				1056.05	0.31983		122.105	5.20097
																				1063.54	0.5763		122.971	5.20313
																				1071.03	0.26931		123.837	5.49507
																				1078.52	0.41304		124.703	5.17398
																				1086.01	0.30159		125.569	5.33869
																				1093.5	0.49258		126.435	5.08607
																				1100.99	0.35256		127.301	5.37515
																				1108.48	0.54335		128.167	5.39809
																				1115.97	0.67465		129.033	5.03351
																				1123.45	0.66243		129.899	5.05284
																				1130.94	0.30545		130.765	5.18282
																				1138.43	0.28271		131.631	5.12944
																				1145.92	0.25778		132.497	5.314
																				1153.41	0.2177		133.363	5.82119
																				1160.9	0.0175		134.229	5.88923
																				1168.39	0.20085		135.095	5.85427
																				1175.88	0.31589		135.961	6.431
																				1164.95	0.28055		136.827	6.79136
																				1172.32	-0.02915		137.693	6.84298
																				1179.7	0.11129		138.559	6.85485
																				1187.07	-0.04283		139.425	7.1689
																				1194.44	-0.11314		140.291	7.31583
																				1201.82	0.00388		141.157	7.31965
																				1209.19	-0.15773		142.023	7.21662
																				1216.56	0.0444		142.889	7.42167
																				1223.93	0.12996		143.755	7.58332
																				1231.31	0.07503		144.621	7.33138
																				1238.68	0.20611		145.487	6.90093
																				1246.05	0.55155		146.353	6.34673
																				1253.43	-0.10347		147.219	5.525
																				1260.8	0.08599		148.085	5.56591
																				1268.17	-0.00782		148.951	4.95134
																							149.817	5.02113
																							150.683	5.79822
																							151.549	6.71367
																							152.415	7.39747
																							153.281	7.50255
																							154.147	7.3385
																							155.013	7.0357
																							155.879	6.8334
																							156.744	6.1904
																							157.611	5.06395
																							158.476	4.44599
																							159.343	3.41153
																							160.208	1.67308
																							161.075	-0.04775
																							161.94	-0.93822
																							162.806	-1.22232
																							163.673	-1.06241
																							164.538	-0.79041
																							165.405	-0.4564
																							166.27	0.88274
																							167.136	2.3956
																							168.002	3.26033
																							168.868	3.32276
																							169.734	3.26776
																							170.6	3.04905
																							171.466	2.50637
																							172.332	2.09656
																							173.198	1.34818
																							174.064	0.34342
																							174.93	-0.15753
																							175.796	-0.2261
																							176.662	-0.20646
																							177.528	-0.08267
																							178.394	-0.0837
																							179.26	-0.05981
																							180.126	-0.11796
																							180.992	-0.09718
																							181.858	-0.05792
																							182.724	-0.05977
																							183.59	-0.04853
																							184.456	-0.02376
																							185.322	-0.09646
																							186.188	-0.11597
																							187.054	0.06313
																							187.92	0.04536
																							188.786	0.0545
																							189.652	0.04841
																							190.518	0.01027
																							191.384	-0.03702
																							192.25	-0.08279
																							193.116	-0.08492
																							193.982	-0.07363
																							194.848	-0.04679
																							195.714	-0.05957
																							196.58	0.006
																							197.446	0.07616
																							198.312	0.21465
																							199.178	0.23951
																							200.044	0.16948
																							200.91	0.14154
																							201.776	0.11823
																							202.642	0.09143
																							203.508	0.10806
																							204.374	0.15103

## Sheet: Fig. 4
AFM images
a	10 min					17 min					32 min
	54 min					61 min					85 min
b	10 min					125 min					173 min
																240 min
c	30 min					73 min					129 min
																169 min

## Sheet: Fig. 5
AFM images																Source data of plots
a	10 min					30 min					62 min					b	Line 1			Line 2			Line 3			c	Line 4			Line 5			Line 6
																	Distance (nm)	Height (nm)		Distance (nm)	Height (nm)		Distance (nm)	Height (nm)			Distance (nm)	Height (nm)		Distance (nm)	Height (nm)		Distance (nm)	Height (nm)
																	0	0.01127		0	-0.00049939		0	-0.08326			0	-0.01815		0	-0.06785		0	0.01673
																	5.41154	0.17908		5.98141	-0.00049939		5.21391	-0.14052			7.05081	-0.01815		6.4305	-0.11117		6.13081	-0.01935
																	10.8231	0.1747		11.9628	0.00945		10.4278	-0.13173			14.1016	0.06642		12.861	-0.12859		12.2616	-0.09571
																	16.2346	0.01658		17.9442	0.04317		15.6417	0.0814			21.1524	-0.08091		19.2915	-0.043		18.3924	-0.12142
																	21.6461	-0.09373		23.9256	0.14332		20.8557	0.09136			28.2033	-0.00893		25.722	0.07978		24.5232	-0.19614
																	27.0577	-0.17351		29.9071	0.0132		26.0696	0.22371			35.2541	0.01916		32.1525	0.06406		30.6541	-0.03695
																	32.4692	-0.15854		35.8884	0.06416		31.2835	-0.06801			42.3049	0.07231		38.583	0.00317		36.7849	-0.04185
																	37.8808	-0.16961		41.8699	0.06374		36.4974	-0.08297			49.3557	0.00403		45.0135	0.01113		42.9157	0.14736
																	43.2923	-0.06027		47.8513	0.09103		41.7113	-0.15924			56.4065	-0.02298		51.444	0.02253		49.0465	-0.02485
																	48.7039	-0.10763		53.8327	-0.09116		46.9252	-0.14458			63.4573	0.0912		57.8745	0.00473		55.1773	-0.06008
																	54.1154	-0.11489		59.8141	-0.13281		52.1391	-0.14906			70.5081	0.10438		64.305	0.03504		61.3081	-0.11875
																	59.5269	-0.05765		65.7955	-0.14534		57.353	0.15939			77.559	0.35254		70.7355	0.06594		67.4389	-0.23052
																	64.9385	-0.06141		71.7769	-0.2137		62.5669	0.11935			84.6098	0.17458		77.166	-0.01252		73.5697	-0.05861
	159 min					262 min					279 min						70.35	0.02142		77.7583	-0.04338		67.7809	0.03414			91.6606	0.2484		83.5965	0.0239		79.7005	-0.09025
																	75.7615	-0.12713		83.7397	-0.02419		72.9948	-0.22122			98.7114	0.25708		90.027	-0.09817		85.8313	-0.08888
																	81.1731	-0.15194		89.7211	-0.24941		78.2087	-0.27922			105.762	0.26793		96.4575	-0.05025		91.9621	-0.14758
																	86.5846	-0.22365		95.7026	0.20545		83.4226	-0.28789			112.813	0.27379		102.888	-0.07914		98.093	0.000919812
																	91.9962	-0.0325		101.684	0.4409		88.6365	-0.22916			119.864	0.34707		109.319	-0.00474		104.224	-0.05543
																	97.4077	0.12164		107.665	0.82713		93.8504	0.24576			126.915	0.51105		115.749	-0.04397		110.355	-0.02049
																	102.819	0.24537		113.647	1.05565		99.0643	0.77176			133.965	1.0441		122.18	-0.03474		116.485	-0.09652
																	108.231	0.46237		119.628	1.46866		104.278	1.45294			141.016	1.77421		128.61	-0.11891		122.616	-0.10467
																	113.642	0.49117		125.61	1.79462		109.492	2.23346			148.067	2.48337		135.041	-0.16909		128.747	-0.00866
																	119.054	0.87593		131.591	2.16579		114.706	3.38052			155.118	2.41334		141.471	-0.14567		134.878	-0.03874
																	124.465	1.12265		137.572	2.97503		119.92	4.57245			162.169	2.43108		147.901	0.0293		141.009	-0.02935
																	129.877	1.43658		143.554	3.21959		125.134	5.65028			169.22	2.63177		154.332	0.84797		147.139	-0.03485
																	135.288	1.60284		149.535	3.25329		130.348	6.37151			176.27	2.71808		160.762	2.42683		153.27	-0.01806
																	140.7	1.82238		155.517	2.99739		135.562	6.58472			183.321	2.38087		167.193	2.95059		159.401	0.16581
																	146.112	1.9268		161.498	2.24941		140.776	6.77387			190.372	1.7945		173.624	3.13524		165.532	0.06531
																	151.523	1.83601		167.48	2.04085		145.989	5.77535			197.423	1.68574		180.054	2.65651		171.663	-0.05925
																	156.935	1.96106		173.461	2.03969		151.203	5.37137			204.474	1.97775		186.484	2.74148		177.793	-0.12074
																	162.346	1.91861		179.442	2.32043		156.417	4.89815			211.524	2.44591		192.915	2.84306		183.924	-0.04605
																	167.758	1.81135		185.424	2.86145		161.631	4.86302			218.575	2.39916		199.345	2.7172		190.055	-0.09439
																	173.169	1.99119		191.405	2.58212		166.845	4.94377			225.626	2.31144		205.776	2.5664		196.186	0.0207
																	178.581	2.01011		197.387	2.09291		172.059	4.81503			232.677	2.2301		212.207	2.3398		202.317	0.95842
																	183.992	1.95071		203.368	1.88669		177.273	4.70486			239.728	2.17042		218.637	2.27579		208.447	2.0848
																	189.404	1.81829		209.349	2.01345		182.487	4.64807			246.779	2.23648		225.067	2.19084		214.578	3.85821
																	194.815	1.53846		215.331	2.23551		187.701	4.8066			253.829	2.17023		231.498	2.22421		220.709	4.15461
																	200.227	1.51498		221.312	2.47999		192.915	4.78607			260.88	1.98383		237.929	2.13706		226.84	3.91509
																	205.638	1.47353		227.294	2.42892		198.129	4.6828			267.931	1.98875		244.359	2.5366		232.971	3.61693
																	211.05	1.60451		233.275	2.95782		203.343	4.7243			274.982	1.92409		250.79	3.3622		239.102	3.61154
																	216.462	1.6427		239.256	3.02524		208.556	4.72836			282.033	1.92879		257.22	3.15804		245.232	3.60985
																	221.873	1.5671		245.238	3.06895		213.77	4.82659			289.083	2.24863		263.651	3.15311		251.363	3.8325
																	227.285	1.42487		251.219	2.63181		218.984	4.71538			296.134	2.50205		270.081	2.52788		257.494	3.84116
																	232.696	1.41355		257.201	2.9089		224.198	4.55236			303.185	2.42613		276.512	2.4575		263.625	3.95653
																	238.108	1.34684		263.182	2.94367		229.412	4.42008			310.236	2.32146		282.942	2.96269		269.756	3.7309
																	243.519	1.26248		269.163	2.63489		234.626	4.27961			317.287	2.12981		289.373	3.02963		275.887	3.60345
																	248.931	1.55701		275.145	2.35556		239.84	4.48779			324.337	2.11695		295.803	2.80926		282.017	3.71557
																	254.342	1.72019		281.126	2.13538		245.054	4.59138			331.388	2.03617		302.233	2.99018		288.148	3.87733
																	259.754	1.7785		287.108	2.04682		250.268	4.72021			338.439	2.15949		308.664	3.08585		294.279	3.86897
																	265.165	1.78061		293.089	2.05618		255.482	4.57801			345.49	2.23022		315.094	2.83282		300.41	3.58433
																	270.577	1.84219		299.07	2.1759		260.696	4.70101			352.541	2.29949		321.525	3.37773		306.541	3.47187
																	275.988	1.86239		305.052	2.02574		265.909	4.95974			359.591	2.22743		327.955	2.87858		312.671	3.65232
																	281.4	1.70795		311.033	1.78917		271.123	5.02185			366.642	2.02307		334.386	2.42469		318.802	3.63308
																	286.812	1.73667		317.015	2.2244		276.337	4.89831			373.693	1.98998		340.817	2.63948		324.933	3.68924
																	292.223	1.7426		322.996	2.4204		281.551	4.59537			380.744	1.83915		347.247	2.80312		331.064	3.74356
																	297.635	1.72915		328.978	2.2228		286.765	4.4649			387.795	1.23311		353.678	2.25628		337.195	3.66757
																	303.046	1.7986		334.959	2.20499		291.979	4.53334			394.846	0.7095		360.108	1.38022		343.325	2.9623
																	308.458	1.72629		340.94	1.70033		297.193	4.70999			401.896	0.23218		366.538	0.68574		349.456	1.85361
																	313.869	1.63574		346.922	1.3919		302.407	4.83994			408.947	0.12929		372.969	0.17536		355.587	1.00579
																	319.281	1.51537		352.903	1.07831		307.621	4.82313			415.998	0.02049		379.399	0.02625		361.718	0.10926
																	324.692	1.42029		358.885	0.74178		312.835	4.72453			423.049	0.02635		385.83	0.09688		367.849	0.02855
																	330.104	1.50975		364.866	0.55546		318.049	4.56909			430.1	0.06891		392.26	0.03466		373.979	0.21337
																	335.515	1.41836		370.847	0.31422		323.263	4.52505			437.151	0.01619		398.691	0.13334		380.11	0.34042
																	340.927	1.22365		376.829	0.02318		328.476	4.5421			444.201	-0.01929		405.122	0.06286		386.241	0.08458
																	346.339	0.69261		382.81	0.22059		333.69	4.83684			451.252	0.04462		411.552	0.04979		392.372	0.05806
																	351.75	0.62453		388.792	0.26727		338.904	5.17084			458.303	0.07004		417.983	0.35999		398.503	-0.01099
																	357.161	0.52285		394.773	0.2458		344.118	5.08963			465.354	0.0988		424.413	0.30416		404.634	0.09421
																	362.573	0.25587		400.754	0.29347		349.332	4.459			472.404	0.19522		430.844	0.31456		410.764	0.29006
																	367.985	0.20341		406.736	0.22722		354.546	3.63539			479.455	0.11728		437.274	0.42237		416.895	0.24762
																	373.396	0.07988		412.717	0.24138		359.76	2.66626			486.506	0.19685		443.705	0.4024		423.026	0.15858
																	378.808	0.0682		418.699	0.27888		364.974	1.68781			493.557	0.07036		450.135	0.28423		429.157	0.05455
																	384.219	-0.12769		424.68	0.31		370.188	0.47575			500.608	0.03472		456.565	0.15098		435.288	0.12494
																	389.631	-0.08116		430.661	0.10179		375.402	0.19936			507.659	-0.02857		462.996	0.03748		441.418	0.14026
																	395.042	-0.00154		436.643	0.03681		380.616	0.11932			514.709	0.14749		469.426	0.06616		447.549	0.04938
																	400.454	0.04033		442.624	0.05862		385.829	0.09637			521.76	0.15936		475.857	0.10516		453.68	0.01036
																	405.865	0.14011		448.606	-0.09261		391.043	0.10787			528.811	0.22499		482.288	-0.00387		459.811	0.04167
																	411.277	0.13321		454.587	-0.14944		396.257	0.03804			535.862	0.17692		488.718	-0.09355		465.942	-0.05617
																	416.688	0.11307		460.568	-0.13986		401.471	0.04763			542.913	0.13358		495.149	-0.02415		472.072	-0.0746
																	422.1	0.01657		466.55	-0.02603		406.685	0.07053			549.963	0.06701		501.579	-0.00856		478.203	-0.08817
																	427.512	-0.06913		472.531	0.06792		411.899	0.2327			557.014	0.20182		508.01	0.0164		484.334	-0.0924
																	432.923	-0.11199		478.513	0.16102		417.113	0.23563			564.065	0.13538		514.44	0.0794		490.465	-0.18667
																	438.335	0.023		484.494	0.40799		422.327	0.19901						520.871	0.11992		496.596	-0.05271
																	443.746	-0.13031		490.476	0.3979		427.541	0.29391						527.301	0.09514		502.726	-0.03381
																	449.158	-0.03606		496.457	0.55735		432.755	0.17878						533.732	0.08591		508.857	0.05669
																	454.569	-0.17049		502.438	0.48952		437.969	0.28948						540.162	0.0387		514.988	0.05121
																	459.981	0.01095		508.42	0.42505		443.183	0.04002						546.593	0.07137		521.119	0.00311
																	465.392	-0.06031					448.396	0.15368						553.023	0.09284		527.25	0.01616
																	470.804	-0.04214					453.61	-0.04696						559.454	0.04944		533.38	0.06195
																	476.215	-0.04225					458.824	0.12558									539.511	-0.06614
																	481.627	-0.03243					464.038	0.06553									545.642	0.00425
																	487.038	-0.13188					469.252	0.20644									551.773	0.08022
																	492.45	-0.06705					474.466	0.1288									557.904	0.01114
																	497.861	-0.105					479.68	0.14197									564.034	0.12188
																	503.273	0.07751															570.165	0.0378
																	508.685	0.05247															576.296	-0.00959
																	514.096	0.2164															582.427	0.07027
																	519.508	0.07723															588.558	0.13232
																	524.919	0.07554															594.689	0.08341
																	530.331	-0.02789															600.819	-0.16219
																	535.742	0.06193															606.95	-0.0869
																	541.154	0.00276															613.081	-0.07575
																	546.565	0.01574															619.212	0.087
																	551.977	0.12755															625.343	0.19613
																	557.388	0.24335
																	562.8	0.20381
																	568.212	0.15124
																	573.623	0.008

## Sheet: Fig. 6
AFM images											Source data of plots
a	DOPC: DOPS = 8: 2				b	DOPC: DOPE: DOPS = 6: 2: 2					g	Distance (nm)	Force (nN)		h	a			b			c			d			e			f
												0.03397	0.0032			DOPC: DOPS = 8: 2			DOPC: DOPE: DOPS = 6: 2: 2			DOPC: DOPE: DOPS = 5: 3: 2			22:1 PC: PS = 8: 2			DOPC:DOPE:DOPA = 6:2:2			DOPC:DOPE:18:0PA = 6:2:2
												0.33139	0.00149			AFM	Micropipette		AFM	Micropipette		AFM	Micropipette		AFM	Micropipette		AFM	Micropipette		AFM	Micropipette
												0.61857	0.00139			4.5959	18.871		17.023	24.8843		20.8251	25.0717		7.06493	22.4488		10.4969	21.2416		25.5165	26.5701
												0.91121	0.00195			14.2336	17.3777		20.8052	24.0742		19.8926	25.0669		14.6036	23.6476		10.116	20.7888		23.2458	30.3306
												1.20605	-0.00012			8.13513	16.989		22.096	23.2024		14.1639	24.8238		15.7214	21.094		11.2882	20.8919		23.5391	27.2784
												1.49204	-0.00099			7.1344	18.754		11.4404	21.994		13.3564	26.1134		17.1123	21.3204		14.7405	19.9401		32.5201	25.957
												1.77828	0.00109			12.2005	18.4703		24.4427	19.1348		14.4644	23.4133		17.1088	23.8028		9.1554	21.4533		43.3373	27.2477
												2.08206	-0.000475			8.86223	19.666		17.0252	21.7867		18.8881	23.7312		5.91984	22.5885		19.286	22.4559		34.157	26.0708
												2.36976	-0.00133			5.35739	15.6047		12.3227	22.2765		14.9963	24.3674		11.5183	20.9412		7.10749	21.5038		36.5021	29.3736
												2.65833	-0.000545			11.3644	19.1141		20.3972	24.3252		13.6664	22.9909		20.2273	22.8375		6.91108	21.6522		27.6496	23.8267
												2.95545	-0.00072			7.59854	18.0135		13.0957	22.8523		12.8536	24.0726		14.0498	20.946		14.3452	20.8179		30.4409	27.3846
												3.24784	-0.00124			3.72601	18.0657		11.1212	23.7865		14.0161			16.7483			14.5358			28.7686	25.279
												3.53905	0.00146			13.2154			13.0298			27.2184			18.2197			6.49485			23.906
												3.84114	0.00122			11.5819			9.62289			20.7929			9.9909			13.2462			26.284
c	DOPC: DOPE: DOPS = 5: 3: 2				d	22:1 PC: PS = 8: 2						4.1333	0.00293			5.92038			24.7982			22.7659			3.56694			9.7229			14.4212
												4.43205	0.00139			18.481			23.7343			13.9786			5.49022			7.41918			15.4408
												4.71982	0.00418			6.33858			16.0081			16.0254			5.79814			15.8067			22.7134
												5.02225	0.00245			19.5963			13.1235			29.1552			10.4009			19.9254			11.6161
												5.30936	-0.00149			15.4947			22.3461			20.28			2.26087			9.55031			12.1902
												5.58899	0.00397			15.8634			9.87817			19.7641			13.419			6.34119			27.0436
												5.90044	0.00139			13.641			9.57607			14.1194			23.7877			11.2222			39.3158
												6.18469	-0.00064			14.4252			8.67757			17.2818			10.1001			8.78739			22.5421
												6.47079	0.000495			8.07789			9.31948			23.5517			20.5644			15.4079			46.7583
												6.7676	0.000575			10.4113			12.7897			22.737			14.8594			10.1691			32.3678
												7.06084	0.00254			11.8653			21.3725			12.8158			19.2418			9.96393			24.3904
												7.36045	0.00142			19.0076			20.5034			13.3576			23.7934			7.06841			33.5663
												7.64963	0.00131			6.63517			11.8079			12.3532			18.3022			6.98959			38.7871
												7.94223	-0.00091			20.3565			10.9769			26.1575			24.5167			13.868			27.2893
												8.22769	-0.00154			13.4891			22.532			16.3762			3.16152			13.1542			38.7809
e	DOPC:DOPE:DOPA = 6:2:2				f	DOPC:DOPE:18:0PA = 6:2:2						8.51855	-0.0009			4.05174			7.83066			26.902			14.3784			7.05793			28.7666
												8.80927	0.00194			20.8555			8.07438			15.4137			9.8982			18.8451			29.1188
												9.11625	-0.00067			20.1539			15.9355			15.0881			15.2468			19.2917			17.9399
												9.4004	0.00228			11.5322			17.9885			11.4684			18.123			18.2089			29.0655
												9.70332	0.000545			11.0052			11.8902			23.9233			17.0268			16.059			30.0769
												9.99044	0.000635			9.63978			13.6579			24.3035			22.6101			17.9356			42.3957
												10.2837	0.000145			5.19237			8.8573			13.3726			12.7775			18.3195			33.3798
												10.575	0.0013			16.6549			14.5913			25.6791			18.0612			12.1665			16.3925
												10.8719	-0.00116			13.6224			14.7316			12.8989			9.51497			16.4189			28.9896
												11.1565	0.00135			10.4258			13.7614			16.3775			12.0747			16.2242			27.959
												11.458	-0.00083			14.7125			23.3886			15.4115			25.8191			7.88371			27.1367
												11.7436	0.00137			9.81206			12.1699			25.9553			14.3112			10.6284			30.6271
												12.044	0.000725			14.4028			9.46451			17.6215			26.0476			7.497			21.2163
												12.3348	0.000315			13.6574			13.7629			19.9457			5.12543			6.55824			10.6638
												12.6264	0.00384			12.447			20.9895			13.046			11.8952			11.36			23.504
												12.9313	0.00197			2.77658			15.8991			14.0406			11.7561			6.31114			32.6836
												13.2179	0.00133			8.35134			17.0515			13.5495			13.4265			13.6133			27.5678
												13.5087	0.00189			18.9321			9.16787			21.1495			21.9525			8.18839			23.6815
												13.8036	-0.000965			4.4089			10.0689			20.096			16.4457			10.7563			18.5506
												14.0869	0.00224			16.2869			8.23894			25.732			17.1995			6.73136			23.1546
												14.3907	-0.00023			8.66971			23.94			27.1758			24.9134			9.04629			21.0359
												14.6754	-0.00098			12.031			8.34965			20.8583			19.8027			11.6485			26.7281
												14.9658	-0.00105			9.21718			25.3758			12.0401			10.657			19.9851			35.3252
												15.2551	-0.000475			13.5037			8.71171			20.713			6.33957			10.7563			35.4135
												15.5462	0.00177			10.9115						14.6485			20.5023			7.58744			33.6637
												15.854	-0.00121			9.73697						17.5309			5.26045			8.48953			35.876
												16.1369	-0.00149			10.6213						21.6953			7.75372			18.4239			27.5108
												16.4289	0.0031			10.7141						12.2998			14.6011			17.7756			36.8111
												16.7374	0.00092			16.6549									16.5495			15.1194			20.938
												17.023	4e-05			21.159									5.36533			7.94044
												17.313	0.00248			9.2926									10.6586			19.1577
												17.6142	-0.0009			6.91492									19.0241			14.171
												17.8958	0.00191			7.58831									20.88
												18.1983	-0.00123			13.3821									22.247
												18.4784	0.00074			4.57654									7.79578
												18.7647	-0.00048			3.63529
												19.0618	9e-05			2.75776
												19.3529	-0.00139			12.2849
												19.6508	-0.00102			21.2093
												19.9426	-0.00016			2.73961
												20.2326	0.00012			7.89515
												20.536	-0.00012			11.7462
												20.8281	-0.000975			13.5863
												21.1143	-0.00139			7.02677
												21.4098	0.00031			12.5382
												21.7085	0.00098			5.13375
												22.0037	-0.00116
												22.2868	-0.000715
												22.5783	0.00023
												22.8681	-0.00059
												23.1638	-0.00108
												23.4616	-0.00015
												23.7577	0.000665
												24.0535	0.00044
												24.3457	0.00237
												24.6452	0.00101
												24.9335	-0.000525
												25.2213	-0.00071
												25.5137	-0.00015
												25.8085	-0.00152
												26.0969	-0.00136
												26.3891	-0.000935
												26.6806	0.00041
												26.9823	-0.00103
												27.2669	-0.0009
												27.5638	-0.00129
												27.8537	-0.00078
												28.145	-0.000815
												28.4381	-2e-05
												28.7283	0.000245
												29.0204	-0.000415
												29.3156	-0.0012
												29.6112	0.00352
												29.8882	0.00546
												30.1746	0.0017
												30.4803	0.00255
												30.7704	-0.00144
												31.0769	-0.00129
												31.3711	-0.00079
												31.6658	0.000775
												31.9483	0.00234
												32.236	0.00238
												32.5288	-0.000935
												32.833	0.00106
												33.1193	0.000295
												33.4273	0.00257
												33.7001	0.00485
												33.9853	0.00367
												34.2823	0.00125
												34.5835	0.000745
												34.8781	0.00482
												35.1573	0.00354
												35.4546	0.00447
												35.7445	0.00535
												36.0344	0.00658
												36.3232	0.00616
												36.6176	0.00666
												36.9089	0.00335
												37.2131	0.00385
												37.5044	0.00516
												37.7929	0.0052
												38.0857	0.00669
												38.3737	0.00544
												38.6709	0.00413
												38.9514	0.00508
												39.258	0.00759
												39.5425	0.00829
												39.8331	-0.00114
												40.1241	0.00218
												40.4059	-0.00106
												40.6929	0.00149
												40.9942	0.00276
												41.2778	0.0031
												41.5577	0.0031
												41.8612	0
												42.1278	0.01622
												42.4103	0.02981
												42.7028	0.045
												42.9734	0.06313
												43.2379	0.08412
												43.5277	0.11461
												43.7974	0.13764
												44.0843	0.16024
												44.3495	0.189
												44.6268	0.21406
												44.8825	0.23856
												45.1121	0.26751
												45.3264	0.2874
												45.5485	0.30785
												45.748	0.33796
												45.9353	0.39573
												46.2054	0.4093
												46.5905	0.35835
												46.763	0.57257
												46.8728	0.70956
												46.9874	0.85239
												47.1399	1.042
												47.2481	1.17698
												47.3537	1.30875
												47.4491	1.42792
												47.5362	1.53695
												47.608	1.62717
												47.6868	1.72588
												47.7766	1.83819
												47.8725	1.95808
												47.9609	2.06874
												48.036	2.16292
												48.1227	2.2714
												48.2272	2.40188
												48.3312	2.53174
												48.4221	2.64537
												48.5216	2.76968
												48.6052	2.87438
												48.7035	2.99722
												48.7875	3.10234
												48.8887	3.22882
												48.9879	3.35272
												49.0788	3.46636
												49.1648	3.574
												49.2537	3.68526
												49.3462	3.80085
												49.4367	3.91411
												49.5244	4.02389
												49.6038	4.1234
												49.6919	4.23365
												49.756	4.31431
												49.8296	4.40671
												49.9165	4.5155
												50	4.62002

## Sheet: Fig. 7
AFM images												Source data of plots
a	Model Fungal Cell Membrane					b	Model Fungal Mitochondrial Membrane					g	a			b			c			d			e			f			g
													Model Fungal Cell Membrane			Model Fungal Mitochondrial Membrane			Model Fungal Mitochondrial Outer Membrane			Model Fungal Mitochondrial Inner Membrane			Model Modified Fungal Cell Membrane			Model Modified Fungal Mitochondrial Inner Membrane			Yeast Extract Polar
													AFM	Micropipette		AFM	Micropipette		AFM	Micropipette		AFM	Micropipette		AFM	Micropipette		AFM	Micropipette		AFM	Micropipette
													6.56231	20.5557		29.5703	25.952		32.3558	24.1078		12.1716	22.972		26.8496	29.4835		16.5965	23.5868		11.2236	21.1033
													10.9997	21.2015		32.0451	23.8787		47.3046	22.2931		19.2724	22.9306		22.6165	30.4547		8.44593	24.3798		10.5101	20.2185
													11.4551	20.1935		37.1872	24.5823		15.6095	22.8993		11.4344	23.3881		25.8451	29.6044		13.245	22.4902		6.51108	22.1831
													10.0692	20.3235		24.2034	25.2972		12.4394	25.5513		28.7815	24.3648		20.6178	30.4479		13.1438	22.2069		12.8104	21.8951
													10.4806	19.1934		24.6639	25.5494		14.7165	24.0772		12.0259	25.1964		25.3426	28.5763		10.7633	22.8897		9.14798	21.3013
													8.48881	20.1412		35.5701	23.8792		10.8671	24.1965		21.4896	25.4056		24.7111	29.0533		14.3922	22.4866		11.9222	19.8355
													15.3373	19.0275		18.3331	25.5529		12.7557	23.6443		20.5225	22.0368		16.7406	28.9252		13.421	23.2506		9.09117	20.6174
													2.6619	21.2572		38.1751	25.2838		17.7458	23.7078		12.3957	23.6044		14.2876	27.0663		8.03061	22.7293		10.6618	20.1027
													11.6479	19.1723		29.555	25.3714		26.3577	23.5247		16.7528	22.887		22.8621	27.8629		9.96891	22.2403		27.0076	20.904
													9.22168			18.5055			22.8143	23.0873		15.3132	21.8983		22.6549			9.11206	21.9534		9.32505
													4.96253			20.7158			26.6257			14.4487			13.508			8.58424			13.8862
													6.93326			27.6811			28.4429			7.32156			12.522			10.6864			10.2242
c	Model Fungal Mitochondrial Outer Membrane					d	Model Fungal Mitochondrial Inner Membrane						20.0711			31.9016			17.2756			14.6912			25.9564			10.3586			33.9033
													10.7122			17.2879			31.0205			19.164			14.7623			10.6478			7.53284
													9.68209			25.7469			18.189			1.79547			15.175			6.99051			12.2183
													9.4894			20.2411			18.2108			26.7847			28.7476			14.5353			15.4849
													8.99364			28.0391			26.2403			13.6501			17.9719			9.55447			7.20728
													10.551			25.1538			25.4234			18.6678			14.6968			12.4851			8.62119
													4.65362			33.9318			19.2542			21.3017			24.2014			9.02682			13.136
													14.9741			36.8198			10.3201			18.8796			25.0969			8.16666			8.73527
													12.0844			22.8851			21.7079			7.88807			23.2658			10.9865			11.5657
													13.449			28.9943			20.077			11.993			14.5376			22.5966			11.3995
													11.8307			28.2849			12.4388			18.7948			24.2142			15.7302			12.4501
													5.11413			29.34			18.7159			25.3163			23.7966			15.173			12.1699
													9.99905			38.8034			12.5744			9.50214			25.4964			7.26212			10.4119
													7.6841			28.7208			19.0975			17.0062			10.4185			11.7398			13.0186
													13.6117			6.56231			31.3571			10.9594			35.2952			19.5024			12.3378
e	Model Modified Fungal Cell Membrane					f	Model Modified Fungal Mitochondrial Inner Membrane						5.53012			44.3913			15.4922			10.5959			14.446			14.6812			10.7295
													17.44			14.9559			11.2264			7.35542			29.3334			14.1231			9.30947
													5.01269			18.8571			27.5129			8.95214			23.7359			12.8705			5.29037
													7.06497			24.5062			19.5417			23.2505			15.9104			11.7775			10.1323
													9.93649			26.423			11.9114			15.6127			25.4036						10.4802
													3.71044			21.6906			25.1474			18.8297			17.3185						11.549
													8.89998			28.7925			32.2867			19.3287			27.9163						5.62676
													16.9117			35.2212			18.2232			17.3599			17.6128						11.7985
													15.2804			26.8637			24.4341			24.5906			21.187						6.52265
													9.69776			29.8485			7.57633			20.0296			25.9269						9.62892
																27.7315			28.4274			9.63652			14.979
																			20.9848			15.4781			13.9074
																			9.43581			15.7736			19.4565
																			26.9135			12.4544			13.5542
																			13.9895						10.6972
																			30.2522						18.3706
																			22.403						27.2435
																									16.4943
																									20.9438
																									19.9679

## Sheet: Fig. S3
AFM images
a						b

## Sheet: Fig. S4
TEM images						AFM images
a	(i)		(ii)			b	125 nM					250nM
							500 nM					1mM

## Sheet: Fig. S5
AFM images												Source data of plots
a						b						c	Distance (nm)	Height (nm)		d	Distance (nm)	Height (nm)
													0	2.36953			0	2.28473
													0.30041	2.36953			0.38028	2.28473
													0.60082	2.36953			0.76057	2.47706
													0.90123	2.25172			1.14085	2.47706
													1.20164	2.11967			1.52114	2.52077
													1.50205	1.92608			1.90142	2.46736
													1.80246	1.78173			2.28171	2.17782
													2.10287	1.67491			2.66199	2.17782
													2.40328	1.67491			3.04227	2.34884
													2.70369	1.83151			3.42256	2.5219
													3.0041	1.88451			3.80284	2.57381
													3.3045	1.96518			4.18313	2.58928
													3.60491	2.02099			4.56341	2.79874
													3.90532	2.08042			4.94369	2.83577
													4.20573	2.24242			5.32398	2.74694
													4.50614	2.51604			5.70426	2.81673
													4.80655	2.57715			6.08455	2.93476
													5.10696	2.60444			6.46483	3.0011
													5.40737	2.43842			6.84512	3.00807
													5.70778	2.6302			7.2254	3.00807
													6.00819	3.13549			7.60568	2.88425
													6.3086	3.13549			7.98597	2.87994
													6.60901	3.01622			8.36625	2.58138
													6.90942	2.73012			8.74654	2.49376
													7.20983	2.7222			9.12682	2.37718
													7.51024	2.7222			9.5071	2.44456
													7.81065	2.69237			9.88739	2.37082
													8.11106	2.65273			10.2677	2.37082
													8.41146	2.57767			10.648	2.49992
													8.71187	2.43896			11.0282	2.5902
													9.01228	2.23831			11.4085	2.7389
													9.31269	2.18148			11.7888	2.67629
													9.6131	2.18148			12.1691	2.68439
													9.91351	2.08981			12.5494	2.68439
													10.2139	1.98575			12.9297	2.91612
													10.5143	1.98575			13.31	2.80423
													10.8147	2.06372			13.6902	3.01762
													11.1151	2.12205			14.0705	3.03065
													11.4156	2.12205			14.4508	3.05763
													11.716	2.28245			14.8311	3.04198
													12.0164	2.28245			15.2114	2.97249
													12.3168	2.38076			15.5916	2.97249
													12.6172	2.58698			15.9719	2.74817
													12.9176	2.55487			16.3522	2.4879
													13.218	2.56611			16.7325	2.42588
													13.5184	2.56938			17.1128	2.35751
													13.8188	2.56938			17.4931	2.39878
													14.1192	2.62226			17.8733	2.2702
													14.4197	2.59806			18.2536	2.37107
													14.7201	2.62226			18.6339	2.72252
													15.0205	2.71536			19.0142	2.84327
													15.3209	2.75788			19.3945	2.74837
													15.6213	2.66018			19.7748	2.89176
													15.9217	2.21064			20.1551	2.72998
													16.2221	2.21064			20.5353	2.85496
													16.5225	2.21064			20.9156	2.83612
													16.8229	2.11898			21.2959	2.88834
													17.1233	2.11898			21.6762	2.88834
													17.4237	2.35302			22.0565	3.04431
													17.7242	2.30758
													18.0246	2.30758
													18.325	2.67494
													18.6254	2.61596
													18.9258	2.30222
													19.2262	2.30222
													19.5266	2.69102
													19.827	2.69102
													20.1274	2.64949
													20.4278	2.66131
													20.7282	2.73169
													21.0287	2.9852
													21.3291	3.01084
													21.6295	3.19189
													21.9299	3.18757
													22.2303	3.18757
													22.5307	3.24272
													22.8311	3.24272
													23.1315	3.24525
													23.4319	3.23794
													23.7324	3.29005
													24.0328	3.30399
													24.3332	3.19634
													24.6336	2.97904
													24.934	2.86618
													25.2344	2.82334
													25.5348	2.7512
													25.8352	2.65075
													26.1356	2.50337
													26.436	2.25946
													26.7364	2.03472
													27.0369	1.97625
													27.3373	1.98557
													27.6377	2.31714
													27.9381	2.49133
													28.2385	2.35069
													28.5389	2.27038
													28.8393	2.20757
													29.1397	2.38898

[truncated: 13 more sheets: Fig. S6, Fig. S7, Fig. S8, Fig. S9, Fig. S10, Fig. S11, Fig. S12, Fig. S13, Fig. S14, Fig. S15, Fig. S16, Fig. S17, Fig. S18]
